# Supplementary material for: Pooled prevalence and factors of overweight/obesity among women of reproductive age in low and middle-income countries with high maternal mortality: A multi-level analysis of recent demographic and health surveys
Source: PLoS One. 2025 Oct 8;20(10):e0316962. doi: 10.1371/journal.pone.0316962 (PMC12507220; doi:10.1371/journal.pone.0316962)
Supplement: S1 File — (CSV) [file pone.0316962.s001.csv]

v000	v0010	v002	v003	v004	v005	v006	v007	v012	v013	v020	v021	v024	v025	v042	v101	v102	v106	v113	v115	v116	v119	v120	v121	v122	v123	v124	v125	v130	v131	v133	v136	v149	v151	v152	v155	v157	v158	v159	v166	v169a	v171b	v190	b11_01	b19_01	v208	v213	v218	v312	v322
BJ7	1	107	5	1	1134416	1	2018	48	45-49	all woman sample	1	alibori	rural	selected	alibori	rural	no education	protected well	5	no facility/bush/field	yes	yes	yes	no	yes	yes	no	islam	bariba and related..	0	14	no education	male	30	cannot read at all	not at all	not at all	not at all		no	not at all	richer	28	119	no births	no or unsure	6	not using
BJ7	1	70	2	1	1134416	1	2018	36	35-39	all woman sample	1	alibori	rural	selected	alibori	rural	no education	unprotected well	10	no facility/bush/field	no	yes	no	no	no	yes	no	islam	peulh and related	0	4	no education	male	41	cannot read at all	not at all	not at all	not at all		no	not at all	poorer	31	118	no births	no or unsure	1	not using
BJ7	1	46	2	1	1134416	1	2018	43	40-44	all woman sample	1	alibori	rural	selected	alibori	rural	no education	unprotected well	15	no facility/bush/field	yes	yes	no	no	yes	yes	no	islam	bariba and related..	0	17	no education	male	65	cannot read at all	not at all	not at all	not at all		no	not at all	poorer	81	151	no births	no or unsure	4	injections
BJ7	1	33	2	1	1134416	1	2018	45	45-49	all woman sample	1	alibori	rural	selected	alibori	rural	no education	unprotected well	10	no facility/bush/field	yes	yes	no	no	yes	yes	no	islam	bariba and related..	0	7	no education	male	58	cannot read at all	not at all	less than once a week	less than once a week		no	not at all	middle	38	70	no births	no or unsure	7	not using
BJ7	1	82	17	1	1134416	1	2018	15	15-19	all woman sample	1	alibori	rural	selected	alibori	rural	no education	unprotected well	45	no facility/bush/field	yes	yes	no	no	yes	yes	no	islam	bariba and related..	0	25	no education	male	47	cannot read at all	not at all	at least once a week	not at all		no	not at all	middle			no births	no or unsure	0	not using
BJ7	1	143	13	1	1134416	1	2018	16	15-19	all woman sample	1	alibori	rural	selected	alibori	rural	no education	public tap/standpipe	30	no facility/bush/field	yes	yes	no	no	yes	yes	no	islam	bariba and related..	0	16	no education	male	73	cannot read at all	not at all	not at all	not at all		no	not at all	middle			no births	no or unsure	0	not using
BJ7	1	46	5	1	1134416	1	2018	48	45-49	all woman sample	1	alibori	rural	selected	alibori	rural	no education	unprotected well	15	no facility/bush/field	yes	yes	no	no	yes	yes	no	islam	bariba and related..	0	17	no education	male	65	cannot read at all	not at all	not at all	not at all		no	not at all	poorer	29	178	no births	no or unsure	7	not using
BJ7	1	82	2	1	1134416	1	2018	43	40-44	all woman sample	1	alibori	rural	selected	alibori	rural	no education	unprotected well	45	no facility/bush/field	yes	yes	no	no	yes	yes	no	islam	bariba and related..	0	25	no education	male	47	cannot read at all	not at all	at least once a week	not at all		no	not at all	middle	41	89	no births	no or unsure	7	not using
BJ7	1	58	2	1	1134416	1	2018	44	40-44	all woman sample	1	alibori	rural	selected	alibori	rural	no education	unprotected well	20	no facility/bush/field	yes	yes	no	no	yes	yes	no	islam	bariba and related..	0	6	no education	male	45	cannot read at all	not at all	at least once a week	not at all		no	not at all	middle	126	135	no births	no or unsure	3	not using
BJ7	2	88	2	2	1078131	1	2018	49	45-49	all woman sample	2	alibori	rural	selected	alibori	rural	no education	unprotected well	25	pit latrine without slab/open pit	yes	yes	no	no	yes	yes	no	catholic	bariba and related..	0	8	no education	male	51	cannot read at all	not at all	at least once a week	not at all		no	not at all	middle	28	99	no births	no or unsure	6	implants/norplant
BJ7	2	122	4	2	1078131	1	2018	16	15-19	all woman sample	2	alibori	rural	selected	alibori	rural	no education	unprotected well	25	no facility/bush/field	yes	yes	no	no	yes	yes	no	islam	bariba and related..	0	7	no education	male	52	cannot read at all	not at all	not at all	not at all		no	not at all	poorer			no births	no or unsure	0	not using
BJ7	2	76	11	2	1078131	1	2018	48	45-49	all woman sample	2	alibori	rural	selected	alibori	rural	no education	unprotected well	25	pit latrine without slab/open pit	yes	yes	no	no	yes	yes	no	islam	peulh and related	0	27	no education	male	55	cannot read at all	not at all	not at all	not at all		no	not at all	middle	36	69	no births	no or unsure	9	not using
BJ7	3	47	6	3	582692	1	2018	18	15-19	all woman sample	3	alibori	rural	selected	alibori	rural	primary	public tap/standpipe	15	no facility/bush/field	yes	yes	no	no	no	yes	no	islam	bariba and related..	6	6	complete primary	male	28	able to read whole sentence	not at all	not at all	not at all		no	not at all	middle			no births	no or unsure	0	not using
BJ7	3	30	2	3	582692	1	2018	33	30-34	all woman sample	3	alibori	rural	selected	alibori	rural	no education	tube well or borehole	15	no facility/bush/field	no	yes	no	no	yes	no	no	islam	peulh and related	0	4	no education	male	36	cannot read at all	not at all	not at all	not at all		no	not at all	poorer	25	93	no births	no or unsure	2	not using
BJ7	3	52	5	3	582692	1	2018	48	45-49	all woman sample	3	alibori	rural	selected	alibori	rural	no education	unprotected well	10	no facility/bush/field	no	yes	no	no	yes	yes	no	islam	bariba and related..	0	5	no education	male	28	cannot read at all	not at all	less than once a week	less than once a week		yes	not at all	middle	23	264	no births	no or unsure	6	not using
BJ7	3	56	7	3	582692	1	2018	15	15-19	all woman sample	3	alibori	rural	selected	alibori	rural	no education	unprotected well	30	composting toilet	yes	yes	no	no	no	yes	no	islam	dendi and related..	0	7	no education	male	32	cannot read at all	not at all	at least once a week	not at all		no	not at all	middle			no births	no or unsure	0	not using
BJ7	4	22	6	4	1645669	1	2018	38	35-39	all woman sample	4	alibori	rural	selected	alibori	rural	no education	unprotected well	5	no facility/bush/field	yes	yes	no	no	yes	yes	no	catholic	bariba and related..	0	18	no education	male	43	cannot read at all	not at all	at least once a week	less than once a week		yes	not at all	poorer	20	68	no births	no or unsure	7	implants/norplant
BJ7	4	22	2	4	1645669	1	2018	40	40-44	all woman sample	4	alibori	rural	selected	alibori	rural	no education	unprotected well	5	no facility/bush/field	yes	yes	no	no	yes	yes	no	catholic	bariba and related..	0	18	no education	male	43	cannot read at all	not at all	at least once a week	at least once a week		no	not at all	poorer	20	87	no births	no or unsure	8	not using
BJ7	4	22	8	4	1645669	1	2018	17	15-19	all woman sample	4	alibori	rural	selected	alibori	rural	no education	unprotected well	5	no facility/bush/field	yes	yes	no	no	yes	yes	no	catholic	bariba and related..	0	18	no education	male	43	cannot read at all	not at all	at least once a week	at least once a week		no	not at all	poorer			no births	no or unsure	0	not using
BJ7	4	75	5	4	1645669	1	2018	17	15-19	all woman sample	4	alibori	rural	selected	alibori	rural	no education	unprotected well	20	no facility/bush/field	no	yes	no	no	yes	no	no	islam	peulh and related	0	11	no education	male	59	cannot read at all	not at all	not at all	not at all		no	not at all	poorest			no births	no or unsure	0	not using
BJ7	4	156	2	4	1645669	1	2018	48	45-49	all woman sample	4	alibori	rural	selected	alibori	rural	no education	unprotected well	65	no facility/bush/field	no	yes	no	no	yes	no	no	catholic	bariba and related..	0	8	no education	male	51	cannot read at all	not at all	at least once a week	not at all		no	not at all	poorer	41	65	no births	no or unsure	7	not using
BJ7	5	14	1	5	577868	2	2018	45	45-49	all woman sample	5	alibori	rural	selected	alibori	rural	no education	unprotected well	15	no facility/bush/field	yes	yes	yes	no	no	yes	no	other protestants	bariba and related..	0	7	no education	female	45	cannot read at all	not at all	not at all	not at all		no	not at all	richer	19	104	no births	no or unsure	6	not using
BJ7	5	64	8	5	577868	2	2018	16	15-19	all woman sample	5	alibori	rural	selected	alibori	rural	no education	tube well or borehole	30	no facility/bush/field	no	yes	no	no	yes	yes	no	protestant methodist	bariba and related..	0	8	no education	male	33	cannot read at all	not at all	less than once a week	not at all		no	not at all	middle			no births	no or unsure	0	not using
BJ7	5	47	1	5	577868	2	2018	45	45-49	all woman sample	5	alibori	rural	selected	alibori	rural	no education	unprotected well	20	no facility/bush/field	no	yes	no	no	no	no	no	no religion	bariba and related..	0	4	no education	female	45	cannot read at all	not at all	not at all	not at all		yes	not at all	middle	30	137	no births	no or unsure	7	not using
BJ7	5	31	1	5	577868	2	2018	48	45-49	all woman sample	5	alibori	rural	selected	alibori	rural	no education	unprotected well	on premises	no facility/bush/field	yes	no	yes	no	yes	yes	no	protestant methodist	bariba and related..	0	11	no education	female	48	cannot read at all	not at all	not at all	not at all		no	not at all	poorer	59	204	no births	no or unsure	4	not using
BJ7	5	25	11	5	577868	2	2018	36	35-39	all woman sample	5	alibori	rural	selected	alibori	rural	no education	unprotected well	15	no facility/bush/field	no	yes	no	no	yes	no	no	no religion	bariba and related..	0	13	no education	male	38	cannot read at all	not at all	not at all	not at all		yes	not at all	middle	18	78	no births	no or unsure	4	injections
BJ7	6	50	4	6	782191	1	2018	15	15-19	all woman sample	6	alibori	rural	selected	alibori	rural	no education	unprotected well	30	no facility/bush/field	no	no	no	no	yes	yes	no	islam	peulh and related	0	4	no education	male	22	cannot read at all	not at all	not at all	not at all		no	not at all	poorest			no births	no or unsure	0	not using
BJ7	6	63	2	6	782191	1	2018	39	35-39	all woman sample	6	alibori	rural	selected	alibori	rural	no education	unprotected well	15	no facility/bush/field	no	yes	no	no	yes	yes	no	islam	peulh and related	0	7	no education	male	44	cannot read at all	not at all	at least once a week	not at all		no	not at all	poorer	30	91	no births	no or unsure	5	not using
BJ7	6	30	2	6	782191	1	2018	20	20-24	all woman sample	6	alibori	rural	selected	alibori	rural	no education	protected well	25	no facility/bush/field	no	no	no	no	yes	yes	no	islam	peulh and related	0	2	no education	male	35	cannot read at all	not at all	not at all	not at all		no	not at all	poorest			no births	no or unsure	0	not using
BJ7	6	10	6	6	782191	1	2018	15	15-19	all woman sample	6	alibori	rural	selected	alibori	rural	no education	unprotected well	45	no facility/bush/field	yes	no	no	no	yes	yes	no	islam	peulh and related	0	10	no education	male	71	cannot read at all	not at all	not at all	not at all		no	not at all	poorest			no births	no or unsure	0	not using
BJ7	7	50	12	7	1626286	1	2018	22	20-24	all woman sample	7	alibori	rural	selected	alibori	rural	no education	tube well or borehole	30	pit latrine without slab/open pit	no	yes	no	no	yes	no	no	islam	peulh and related	0	13	no education	male	67	cannot read at all	not at all	at least once a week	not at all		no	not at all	middle			no births	no or unsure	0	not using
BJ7	7	100	2	7	1626286	1	2018	47	45-49	all woman sample	7	alibori	rural	selected	alibori	rural	no education	unprotected well	on premises	no facility/bush/field	no	yes	no	no	yes	yes	no	islam	dendi and related..	0	12	no education	male	56	cannot read at all	not at all	less than once a week	not at all		no	not at all	middle	52	97	no births	no or unsure	5	not using
BJ7	7	17	2	7	1626286	1	2018	28	25-29	all woman sample	7	alibori	rural	selected	alibori	rural	no education	unprotected well	20	no facility/bush/field	no	yes	no	no	yes	yes	no	protestant methodist	bariba and related..	0	5	no education	male	32	cannot read at all	not at all	less than once a week	not at all		yes	not at all	poorest			no births	no or unsure	0	not using
BJ7	7	17	4	7	1626286	1	2018	45	45-49	all woman sample	7	alibori	rural	selected	alibori	rural	no education	unprotected well	20	no facility/bush/field	no	yes	no	no	yes	yes	no	protestant methodist	bariba and related..	0	5	no education	male	32	cannot read at all	not at all	less than once a week	not at all		no	not at all	poorest	23	276	no births	no or unsure	5	not using
BJ7	8	105	7	8	1028640	2	2018	16	15-19	all woman sample	8	alibori	rural	selected	alibori	rural	no education	unprotected well	45	no facility/bush/field	no	yes	no	no	yes	yes	no	islam	dendi and related..	0	11	no education	male	54	cannot read at all	not at all	not at all	not at all		no	not at all	poorest			no births	no or unsure	0	not using
BJ7	8	50	5	8	1028640	2	2018	16	15-19	all woman sample	8	alibori	rural	selected	alibori	rural	no education	public tap/standpipe	25	no facility/bush/field	no	no	no	no	yes	no	no	islam	peulh and related	0	10	no education	male	28	cannot read at all	not at all	not at all	not at all		no	not at all	poorest			no births	no or unsure	0	not using
BJ7	8	50	10	8	1028640	2	2018	18	15-19	all woman sample	8	alibori	rural	selected	alibori	rural	no education	public tap/standpipe	25	no facility/bush/field	no	no	no	no	yes	no	no	islam	peulh and related	0	10	no education	male	28	cannot read at all	not at all	not at all	not at all		no	not at all	poorest			no births	no or unsure	0	not using
BJ7	8	39	2	8	1028640	2	2018	40	40-44	all woman sample	8	alibori	rural	selected	alibori	rural	no education	tube well or borehole	10	no facility/bush/field	no	yes	no	no	yes	yes	no	islam	peulh and related	0	6	no education	male	42	cannot read at all	not at all	not at all	not at all		no	not at all	middle	38	123	no births	no or unsure	4	not using
BJ7	9	44	2	9	1155021	12	2017	28	25-29	all woman sample	9	alibori	rural	selected	alibori	rural	no education	unprotected well	on premises	no facility/bush/field	yes	no	yes	no	yes	yes	no	islam	bariba and related..	0	5	no education	male	38	cannot read at all	not at all	not at all	not at all		yes	not at all	middle	19	66	no births	no or unsure	2	not using
BJ7	9	97	2	9	1155021	12	2017	42	40-44	all woman sample	9	alibori	rural	selected	alibori	rural	no education	unprotected well	20	pit latrine with slab	no	yes	no	no	yes	yes	no	protestant methodist	bariba and related..	0	16	no education	male	49	cannot read at all	not at all	not at all	not at all		no	not at all	middle	41	88	no births	no or unsure	4	not using
BJ7	9	89	34	9	1155021	12	2017	15	15-19	all woman sample	9	alibori	rural	selected	alibori	rural	no education	unprotected well	10	pit latrine without slab/open pit	yes	yes	yes	no	yes	yes	no	protestant methodist	bariba and related..	0	38	no education	male	46	cannot read at all	not at all	not at all	not at all		yes	not at all	richer			no births	no or unsure	0	not using
BJ7	9	82	2	9	1155021	12	2017	49	45-49	all woman sample	9	alibori	rural	selected	alibori	rural	no education	unprotected well	5	no facility/bush/field	yes	yes	no	no	yes	yes	no	other christians	bariba and related..	0	10	no education	male	52	cannot read at all	not at all	at least once a week	at least once a week		yes	not at all	middle	85	68	no births	no or unsure	7	not using
BJ7	9	97	16	9	1155021	12	2017	20	20-24	all woman sample	9	alibori	rural	selected	alibori	rural	no education	unprotected well	20	pit latrine with slab	no	yes	no	no	yes	yes	no	protestant methodist	bariba and related..	0	16	no education	male	49	cannot read at all	not at all	not at all	not at all		no	not at all	middle			no births	no or unsure	0	not using
BJ7	9	97	15	9	1155021	12	2017	20	20-24	all woman sample	9	alibori	rural	selected	alibori	rural	no education	unprotected well	20	pit latrine with slab	no	yes	no	no	yes	yes	no	protestant methodist	bariba and related..	0	16	no education	male	49	cannot read at all	not at all	less than once a week	not at all		no	not at all	middle			no births	no or unsure	0	not using
BJ7	9	59	8	9	1155021	12	2017	40	40-44	all woman sample	9	alibori	rural	selected	alibori	rural	no education	unprotected well	15	no facility/bush/field	no	no	no	no	yes	yes	no	catholic	bariba and related..	0	9	no education	female	63	cannot read at all	not at all	not at all	not at all		no	not at all	poorest	26	63	no births	no or unsure	5	not using
BJ7	9	82	3	9	1155021	12	2017	22	20-24	all woman sample	9	alibori	rural	selected	alibori	rural	no education	unprotected well	5	no facility/bush/field	yes	yes	no	no	yes	yes	no	other christians	bariba and related..	0	10	no education	male	52	cannot read at all	not at all	at least once a week	at least once a week		yes	not at all	middle			no births	no or unsure	0	not using
BJ7	10	82	1	10	1033609	1	2018	49	45-49	all woman sample	10	alibori	rural	selected	alibori	rural	no education	unprotected well	on premises	pit latrine without slab/open pit	yes	no	no	no	no	no	no	islam	bariba and related..	0	12	no education	female	48	cannot read at all	not at all	at least once a week	not at all		yes	not at all	richer	27	155	no births	no or unsure	7	not using
BJ7	10	17	2	10	1033609	1	2018	42	40-44	all woman sample	10	alibori	rural	selected	alibori	rural	no education	unprotected well	on premises	pit latrine without slab/open pit	yes	yes	yes	no	no	yes	no	islam	bariba and related..	0	10	no education	male	45	cannot read at all	not at all	at least once a week	at least once a week		yes	not at all	richer	78	86	no births	no or unsure	4	not using
BJ7	10	63	16	10	1033609	1	2018	36	35-39	all woman sample	10	alibori	rural	selected	alibori	rural	no education	unprotected well	on premises	no facility/bush/field	yes	yes	yes	no	yes	yes	no	islam	bariba and related..	0	21	no education	female	70	cannot read at all	not at all	not at all	not at all		no	not at all	richer	45	86	no births	no or unsure	6	not using
BJ7	10	10	2	10	1033609	1	2018	46	45-49	all woman sample	10	alibori	rural	selected	alibori	rural	no education	unprotected well	on premises	no facility/bush/field	yes	yes	yes	no	no	no	no	islam	dendi and related..	0	3	no education	male	47	cannot read at all	not at all	at least once a week	not at all		yes	not at all	richer	113	110	no births	no or unsure	5	not using
BJ7	10	63	8	10	1033609	1	2018	33	30-34	all woman sample	10	alibori	rural	selected	alibori	rural	no education	unprotected well	on premises	no facility/bush/field	yes	yes	yes	no	yes	yes	no	islam	dendi and related..	0	21	no education	female	70	cannot read at all	not at all	not at all	not at all		yes	not at all	richer	68	63	no births	no or unsure	6	iud
BJ7	10	56	3	10	1033609	1	2018	23	20-24	all woman sample	10	alibori	rural	selected	alibori	rural	no education	unprotected well	on premises	no facility/bush/field	yes	yes	yes	yes	yes	yes	yes	islam	bariba and related..	0	6	no education	male	45	cannot read at all	not at all	less than once a week	at least once a week		yes	not at all	richest			no births	no or unsure	0	implants/norplant
BJ7	10	30	3	10	1033609	1	2018	22	20-24	all woman sample	10	alibori	rural	selected	alibori	rural	no education	unprotected well	15	pit latrine with slab	no	yes	no	no	no	yes	no	catholic	bariba and related..	0	8	no education	male	42	cannot read at all	not at all	less than once a week	less than once a week		yes	not at all	middle			no births	no or unsure	0	implants/norplant
BJ7	10	63	7	10	1033609	1	2018	17	15-19	all woman sample	10	alibori	rural	selected	alibori	rural	no education	unprotected well	on premises	no facility/bush/field	yes	yes	yes	no	yes	yes	no	islam	bariba and related..	0	21	no education	female	70	cannot read at all	not at all	not at all	not at all		yes	not at all	richer			no births	no or unsure	0	not using
BJ7	10	63	6	10	1033609	1	2018	40	40-44	all woman sample	10	alibori	rural	selected	alibori	rural	no education	unprotected well	on premises	no facility/bush/field	yes	yes	yes	no	yes	yes	no	islam	bariba and related..	0	21	no education	female	70	cannot read at all	not at all	not at all	not at all		yes	not at all	richer	56	103	no births	no or unsure	6	not using
BJ7	10	50	3	10	1033609	1	2018	16	15-19	all woman sample	10	alibori	rural	selected	alibori	rural	no education	unprotected well	on premises	pit latrine with slab	yes	yes	yes	no	yes	yes	no	islam	bariba and related..	0	6	no education	male	38	cannot read at all	not at all	less than once a week	less than once a week		yes	not at all	richer			no births	no or unsure	0	not using
BJ7	10	63	5	10	1033609	1	2018	17	15-19	all woman sample	10	alibori	rural	selected	alibori	rural	no education	unprotected well	on premises	no facility/bush/field	yes	yes	yes	no	yes	yes	no	islam	bariba and related..	0	21	no education	female	70	cannot read at all	not at all	not at all	not at all		yes	not at all	richer			no births	no or unsure	0	not using
BJ7	10	30	2	10	1033609	1	2018	37	35-39	all woman sample	10	alibori	rural	selected	alibori	rural	no education	unprotected well	15	pit latrine with slab	no	yes	no	no	no	yes	no	catholic	bariba and related..	0	8	no education	male	42	cannot read at all	not at all	less than once a week	not at all		yes	not at all	middle	52	106	no births	no or unsure	5	not using
BJ7	10	63	4	10	1033609	1	2018	24	20-24	all woman sample	10	alibori	rural	selected	alibori	rural	secondary	unprotected well	on premises	no facility/bush/field	yes	yes	yes	no	yes	yes	no	islam	bariba and related..	11	21	incomplete secondary	female	70	able to read whole sentence	not at all	not at all	not at all		yes	not at all	richer			no births	no or unsure	0	not using
BJ7	10	17	3	10	1033609	1	2018	22	20-24	all woman sample	10	alibori	rural	selected	alibori	rural	secondary	unprotected well	on premises	pit latrine without slab/open pit	yes	yes	yes	no	no	yes	no	islam	bariba and related..	7	10	incomplete secondary	male	45	able to read whole sentence	not at all	at least once a week	at least once a week		yes	not at all	richer			no births	no or unsure	0	not using
BJ7	11	166	2	11	997406	12	2017	45	45-49	all woman sample	11	alibori	urban	selected	alibori	urban	no education	unprotected well	20	no facility/bush/field	yes	yes	no	no	yes	yes	no	islam	bariba and related..	0	28	no education	male	54	cannot read at all	not at all	not at all	not at all		no	not at all	poorer	30	62	no births	no or unsure	7	implants/norplant
BJ7	11	180	39	11	997406	12	2017	15	15-19	all woman sample	11	alibori	urban	selected	alibori	urban	secondary	piped into dwelling	on premises	pit latrine with slab	yes	yes	yes	no	yes	yes	no	islam	bariba and related..	9	40	incomplete secondary	male	56	able to read whole sentence	not at all	at least once a week	at least once a week		no	not at all	richest			no births	no or unsure	0	not using
BJ7	11	180	8	11	997406	12	2017	47	45-49	all woman sample	11	alibori	urban	selected	alibori	urban	no education	piped into dwelling	on premises	pit latrine with slab	yes	yes	yes	no	yes	yes	no	islam	bariba and related..	0	40	no education	male	56	cannot read at all	not at all	at least once a week	at least once a week		yes	not at all	richest	44	150	no births	no or unsure	4	implants/norplant
BJ7	11	180	38	11	997406	12	2017	18	15-19	all woman sample	11	alibori	urban	selected	alibori	urban	primary	piped into dwelling	on premises	pit latrine with slab	yes	yes	yes	no	yes	yes	no	islam	bariba and related..	5	40	incomplete primary	male	56	able to read whole sentence	not at all	at least once a week	at least once a week		no	not at all	richest			no births	no or unsure	0	not using
BJ7	11	180	31	11	997406	12	2017	15	15-19	all woman sample	11	alibori	urban	selected	alibori	urban	no education	piped into dwelling	on premises	pit latrine with slab	yes	yes	yes	no	yes	yes	no	islam	bariba and related..	0	40	no education	male	56	cannot read at all	not at all	not at all	not at all		yes	not at all	richest			no births	no or unsure	0	implants/norplant
BJ7	11	66	9	11	997406	12	2017	16	15-19	all woman sample	11	alibori	urban	selected	alibori	urban	no education	unprotected well	30	no facility/bush/field	yes	yes	no	no	yes	yes	no	islam	bariba and related..	0	9	no education	male	50	cannot read at all	not at all	not at all	not at all		no	not at all	richer			no births	no or unsure	0	not using
BJ7	11	180	30	11	997406	12	2017	18	15-19	all woman sample	11	alibori	urban	selected	alibori	urban	secondary	piped into dwelling	on premises	pit latrine with slab	yes	yes	yes	no	yes	yes	no	islam	bariba and related..	11	40	incomplete secondary	male	56	able to read whole sentence	not at all	at least once a week	at least once a week		yes	not at all	richest			no births	no or unsure	0	not using
BJ7	11	180	26	11	997406	12	2017	46	45-49	all woman sample	11	alibori	urban	selected	alibori	urban	no education	piped into dwelling	on premises	pit latrine with slab	yes	yes	yes	no	yes	yes	no	islam	dendi and related..	0	40	no education	male	56	cannot read at all	not at all	at least once a week	at least once a week		yes	less than once a week	richest	51	148	no births	no or unsure	7	not using
BJ7	11	66	2	11	997406	12	2017	47	45-49	all woman sample	11	alibori	urban	selected	alibori	urban	no education	unprotected well	30	no facility/bush/field	yes	yes	no	no	yes	yes	no	islam	bariba and related..	0	9	no education	male	50	cannot read at all	not at all	not at all	not at all		yes	not at all	richer	69	64	no births	no or unsure	6	not using
BJ7	11	166	12	11	997406	12	2017	32	30-34	all woman sample	11	alibori	urban	selected	alibori	urban	no education	unprotected well	20	no facility/bush/field	yes	yes	no	no	yes	yes	no	islam	bariba and related..	0	28	no education	male	54	cannot read at all	not at all	not at all	not at all		no	not at all	poorer	32	64	no births	no or unsure	4	implants/norplant
BJ7	11	66	4	11	997406	12	2017	21	20-24	all woman sample	11	alibori	urban	selected	alibori	urban	secondary	unprotected well	30	no facility/bush/field	yes	yes	no	no	yes	yes	no	islam	bariba and related..	8	9	incomplete secondary	male	50	able to read whole sentence	not at all	not at all	not at all		yes	not at all	richer			no births	no or unsure	0	not using
BJ7	11	180	2	11	997406	12	2017	45	45-49	all woman sample	11	alibori	urban	selected	alibori	urban	no education	piped into dwelling	on premises	pit latrine with slab	yes	yes	yes	no	yes	yes	no	islam	bariba and related..	0	40	no education	male	56	cannot read at all	not at all	at least once a week	at least once a week		yes	not at all	richest	38	154	no births	no or unsure	4	implants/norplant
BJ7	12	95	2	12	990769	12	2017	49	45-49	all woman sample	12	alibori	urban	selected	alibori	urban	no education	unprotected well	on premises	no facility/bush/field	no	yes	no	no	no	yes	no	islam	bariba and related..	0	15	no education	male	51	cannot read at all	not at all	at least once a week	less than once a week		yes	not at all	poorest	52	252	no births	no or unsure	5	not using
BJ7	12	12	14	12	990769	12	2017	46	45-49	all woman sample	12	alibori	urban	selected	alibori	urban	no education	unprotected well	25	pit latrine without slab/open pit	yes	yes	no	no	yes	yes	no	islam	bariba and related..	0	17	no education	male	21	cannot read at all	not at all	less than once a week	less than once a week		no	not at all	poorest	30	89	no births	no or unsure	6	not using
BJ7	12	95	7	12	990769	12	2017	49	45-49	all woman sample	12	alibori	urban	selected	alibori	urban	no education	unprotected well	on premises	no facility/bush/field	no	yes	no	no	no	yes	no	islam	bariba and related..	0	15	no education	male	51	cannot read at all	not at all	not at all	not at all		yes	not at all	poorest	23	81	no births	no or unsure	9	not using
BJ7	12	12	13	12	990769	12	2017	22	20-24	all woman sample	12	alibori	urban	selected	alibori	urban	no education	unprotected well	25	pit latrine without slab/open pit	yes	yes	no	no	yes	yes	no	islam	bariba and related..	0	17	no education	male	21	cannot read at all	not at all	less than once a week	less than once a week		no	not at all	poorest			no births	no or unsure	0	not using
BJ7	12	145	2	12	990769	12	2017	45	45-49	all woman sample	12	alibori	urban	selected	alibori	urban	no education	unprotected well	on premises	pit latrine with slab	no	yes	no	no	yes	yes	no	islam	bariba and related..	0	13	no education	male	76	cannot read at all	not at all	less than once a week	less than once a week		yes	not at all	poorer	31	64	no births	no or unsure	4	not using
BJ7	12	45	23	12	990769	12	2017	40	40-44	all woman sample	12	alibori	urban	selected	alibori	urban	no education	unprotected well	10	no facility/bush/field	yes	yes	no	no	no	yes	no	islam	bariba and related..	0	26	no education	male	25	cannot read at all	not at all	not at all	not at all		no	not at all	poorest	51	149	no births	no or unsure	6	not using
BJ7	12	178	5	12	990769	12	2017	21	20-24	all woman sample	12	alibori	urban	selected	alibori	urban	no education	unprotected well	25	no facility/bush/field	no	no	no	no	yes	yes	no	islam	bariba and related..	0	8	no education	male	25	cannot read at all	not at all	not at all	not at all		no	not at all	poorest			no births	no or unsure	0	not using
BJ7	12	145	3	12	990769	12	2017	19	15-19	all woman sample	12	alibori	urban	selected	alibori	urban	secondary	unprotected well	on premises	pit latrine with slab	no	yes	no	no	yes	yes	no	islam	bariba and related..	9	13	incomplete secondary	male	76	able to read whole sentence	less than once a week	less than once a week	not at all		no	not at all	poorer			no births	no or unsure	0	not using
BJ7	12	128	13	12	990769	12	2017	18	15-19	all woman sample	12	alibori	urban	selected	alibori	urban	primary	unprotected well	on premises	no facility/bush/field	no	yes	no	no	no	yes	no	islam	bariba and related..	5	13	incomplete primary	male	77	able to read whole sentence	not at all	not at all	not at all		no	not at all	poorer			no births	no or unsure	0	not using
BJ7	12	78	5	12	990769	12	2017	16	15-19	all woman sample	12	alibori	urban	selected	alibori	urban	secondary	tube well or borehole	5	pit latrine without slab/open pit	yes	yes	yes	no	yes	yes	no	islam	bariba and related..	9	12	incomplete secondary	male	42	able to read whole sentence	at least once a week	not at all	not at all		no	not at all	richer			no births	no or unsure	0	not using
BJ7	12	161	7	12	990769	12	2017	17	15-19	all woman sample	12	alibori	urban	selected	alibori	urban	no education	unprotected well	10	pit latrine with slab	no	yes	no	no	yes	yes	no	islam	peulh and related	0	7	no education	male	61	cannot read at all	not at all	not at all	not at all		no	not at all	richer			no births	no or unsure	0	not using
BJ7	12	161	3	12	990769	12	2017	18	15-19	all woman sample	12	alibori	urban	selected	alibori	urban	no education	unprotected well	10	pit latrine with slab	no	yes	no	no	yes	yes	no	islam	peulh and related	0	7	no education	male	61	cannot read at all	not at all	not at all	not at all		no	not at all	richer			no births	no or unsure	0	not using
BJ7	13	5	2	13	1297078	2	2018	43	40-44	all woman sample	13	alibori	rural	selected	alibori	rural	no education	unprotected well	25	pit latrine without slab/open pit	yes	yes	no	no	no	yes	no	islam	bariba and related..	0	4	no education	male	53	cannot read at all	not at all	at least once a week	not at all		no	not at all	richer	34	91	no births	no or unsure	6	not using
BJ7	13	42	2	13	1297078	2	2018	45	45-49	all woman sample	13	alibori	rural	selected	alibori	rural	no education	public tap/standpipe	15	pit latrine without slab/open pit	no	yes	no	no	yes	yes	no	islam	bariba and related..	0	6	no education	male	49	cannot read at all	not at all	not at all	not at all		no	not at all	middle	22	84	no births	no or unsure	8	not using
BJ7	13	55	7	13	1297078	2	2018	45	45-49	all woman sample	13	alibori	rural	selected	alibori	rural	no education	public tap/standpipe	15	no facility/bush/field	yes	yes	no	no	yes	yes	yes	islam	bariba and related..	0	17	no education	male	48	cannot read at all	not at all	not at all	not at all		no	not at all	richer	41	101	no births	no or unsure	7	not using
BJ7	13	12	1	13	1297078	2	2018	48	45-49	all woman sample	13	alibori	rural	selected	alibori	rural	no education	unprotected well	15	pit latrine without slab/open pit	no	yes	no	no	no	no	no	islam	bariba and related..	0	3	no education	female	48	cannot read at all	not at all	not at all	not at all		yes	not at all	middle	35	299	no births	no or unsure	1	not using
BJ7	13	30	9	13	1297078	2	2018	49	45-49	all woman sample	13	alibori	rural	selected	alibori	rural	no education	unprotected well	10	no facility/bush/field	no	yes	no	no	yes	yes	no	islam	bariba and related..	0	10	no education	male	34	cannot read at all	not at all	at least once a week	not at all		yes	not at all	poorer	34	140	no births	no or unsure	7	not using
BJ7	13	48	2	13	1297078	2	2018	43	40-44	all woman sample	13	alibori	rural	selected	alibori	rural	no education	public tap/standpipe	10	pit latrine with slab	no	yes	yes	no	yes	yes	no	islam	bariba and related..	0	7	no education	male	52	cannot read at all	not at all	not at all	not at all		no	not at all	middle	29	158	no births	no or unsure	5	not using
BJ7	14	90	5	14	1430026	2	2018	15	15-19	all woman sample	14	alibori	rural	selected	alibori	rural	no education	unprotected well	on premises	no facility/bush/field	yes	yes	yes	no	no	yes	no	islam	dendi and related..	0	5	no education	male	34	cannot read at all	not at all	not at all	at least once a week		no	not at all	richer			no births	no or unsure	0	not using
BJ7	14	6	2	14	1430026	2	2018	35	35-39	all woman sample	14	alibori	rural	selected	alibori	rural	secondary	tube well or borehole	10	ventilated improved pit latrine (vip)	yes	yes	no	no	no	yes	no	catholic	bariba and related..	8	3	incomplete secondary	male	38	able to read whole sentence	at least once a week	at least once a week	at least once a week		yes	almost every day	richer		166	no births	no or unsure	1	not using
BJ7	14	34	2	14	1430026	2	2018	45	45-49	all woman sample	14	alibori	rural	selected	alibori	rural	no education	unprotected well	10	no facility/bush/field	no	yes	no	no	no	no	no	islam	peulh and related	0	7	no education	male	70	cannot read at all	not at all	not at all	not at all		no	not at all	poorer	25	99	no births	no or unsure	9	not using
BJ7	14	69	2	14	1430026	2	2018	45	45-49	all woman sample	14	alibori	rural	selected	alibori	rural	no education	public tap/standpipe	15	no facility/bush/field	no	yes	no	no	no	yes	no	islam	peulh and related	0	7	no education	male	52	cannot read at all	not at all	not at all	not at all		no	not at all	middle	27	119	no births	no or unsure	5	implants/norplant
BJ7	15	122	6	15	1263039	2	2018	48	45-49	all woman sample	15	alibori	rural	selected	alibori	rural	no education	unprotected well	15	no facility/bush/field	no	yes	no	no	yes	yes	no	islam	bariba and related..	0	17	no education	male	33	cannot read at all	not at all	not at all	not at all		no	not at all	poorer	67	101	no births	no or unsure	10	not using
BJ7	15	53	1	15	1263039	2	2018	45	45-49	all woman sample	15	alibori	rural	selected	alibori	rural	primary	unprotected well	15	no facility/bush/field	no	no	no	no	no	no	no	islam	bariba and related..	3	4	incomplete primary	female	45	able to read only parts of sentence	at least once a week	at least once a week	not at all		no	not at all	middle	58	138	no births	no or unsure	4	not using
BJ7	15	30	12	15	1263039	2	2018	16	15-19	all woman sample	15	alibori	rural	selected	alibori	rural	no education	unprotected well	15	no facility/bush/field	yes	yes	yes	no	yes	yes	no	islam	bariba and related..	0	12	no education	male	34	cannot read at all	not at all	not at all	not at all		no	not at all	richer			no births	no or unsure	0	not using
BJ7	15	30	6	15	1263039	2	2018	48	45-49	all woman sample	15	alibori	rural	selected	alibori	rural	no education	unprotected well	15	no facility/bush/field	yes	yes	yes	no	yes	yes	no	islam	bariba and related..	0	12	no education	male	34	cannot read at all	not at all	not at all	not at all		no	not at all	richer	22	114	no births	no or unsure	7	not using
BJ7	15	144	15	15	1263039	2	2018	35	35-39	all woman sample	15	alibori	rural	selected	alibori	rural	no education	tube well or borehole	10	no facility/bush/field	no	yes	no	no	no	no	no	islam	bariba and related..	0	17	no education	male	39	cannot read at all	not at all	less than once a week	not at all		yes	not at all	poorer	23	133	no births	no or unsure	4	not using
BJ7	15	99	2	15	1263039	2	2018	45	45-49	all woman sample	15	alibori	rural	selected	alibori	rural	no education	unprotected well	20	no facility/bush/field	no	no	no	no	yes	no	no	islam	bariba and related..	0	4	no education	male	55	cannot read at all	not at all	not at all	not at all		no	not at all	poorest	87	184	no births	no or unsure	3	not using
BJ7	16	32	2	16	1252017	2	2018	45	45-49	all woman sample	16	alibori	rural	selected	alibori	rural	no education	public tap/standpipe	10	no facility/bush/field	no	no	no	no	no	yes	no	islam	bariba and related..	0	8	no education	female	73	cannot read at all	not at all	not at all	not at all		no	not at all	poorer	103	70	no births	no or unsure	4	not using
BJ7	16	144	2	16	1252017	2	2018	39	35-39	all woman sample	16	alibori	rural	selected	alibori	rural	no education	unprotected well	20	no facility/bush/field	no	yes	no	no	yes	yes	no	islam	bariba and related..	0	5	no education	male	45	cannot read at all	not at all	at least once a week	not at all		yes	not at all	poorer	26	87	no births	no or unsure	4	not using
BJ7	16	7	5	16	1252017	2	2018	45	45-49	all woman sample	16	alibori	rural	selected	alibori	rural	no education	public tap/standpipe	20	no facility/bush/field	no	yes	no	no	no	yes	no	islam	bariba and related..	0	8	no education	male	28	cannot read at all	not at all	less than once a week	not at all		yes	not at all	poorer	107	85	no births	no or unsure	8	not using
BJ7	16	107	9	16	1252017	2	2018	16	15-19	all woman sample	16	alibori	rural	selected	alibori	rural	no education	public tap/standpipe	10	no facility/bush/field	no	no	no	no	yes	yes	no	islam	peulh and related	0	18	no education	male	58	cannot read at all	not at all	not at all	not at all		no	not at all	poorest			no births	no or unsure	0	not using
BJ7	16	69	25	16	1252017	2	2018	15	15-19	all woman sample	16	alibori	rural	selected	alibori	rural	no education	unprotected well	15	no facility/bush/field	yes	yes	no	no	yes	no	no	islam	bariba and related..	0	37	no education	male	65	cannot read at all	not at all	at least once a week	not at all		no	not at all	middle			no births	no or unsure	0	male condom
BJ7	16	82	11	16	1252017	2	2018	20	20-24	all woman sample	16	alibori	rural	selected	alibori	rural	no education	tube well or borehole	5	no facility/bush/field	no	yes	no	no	no	no	no	islam	bariba and related..	0	17	no education	male	49	cannot read at all	not at all	at least once a week	at least once a week		no	not at all	middle			no births	no or unsure	0	male condom
BJ7	16	82	12	16	1252017	2	2018	17	15-19	all woman sample	16	alibori	rural	selected	alibori	rural	no education	tube well or borehole	5	no facility/bush/field	no	yes	no	no	no	no	no	islam	bariba and related..	0	17	no education	male	49	cannot read at all	not at all	at least once a week	at least once a week		no	not at all	middle			no births	no or unsure	0	male condom
BJ7	17	165	5	17	1052469	2	2018	48	45-49	all woman sample	17	alibori	urban	selected	alibori	urban	no education	protected well	on premises	pit latrine with slab	yes	yes	yes	no	yes	yes	yes	islam	bariba and related..	0	18	no education	male	58	cannot read at all	not at all	not at all	not at all		no	not at all	richer	41	125	no births	no or unsure	7	not using
BJ7	17	109	4	17	1052469	2	2018	17	15-19	all woman sample	17	alibori	urban	selected	alibori	urban	primary	unprotected well	on premises	pit latrine with slab	yes	yes	yes	no	no	yes	no	catholic	yoruba and related..	5	4	incomplete primary	male	56	able to read whole sentence	not at all	less than once a week	at least once a week		yes	not at all	richest			no births	no or unsure	0	not using
BJ7	17	165	10	17	1052469	2	2018	48	45-49	all woman sample	17	alibori	urban	selected	alibori	urban	no education	protected well	on premises	pit latrine with slab	yes	yes	yes	no	yes	yes	yes	islam	bariba and related..	0	18	no education	male	58	cannot read at all	not at all	not at all	not at all		no	not at all	richer	35	82	no births	no or unsure	4	pill
BJ7	17	128	3	17	1052469	2	2018	16	15-19	all woman sample	17	alibori	urban	selected	alibori	urban	secondary	protected well	on premises	pit latrine with slab	yes	yes	yes	yes	yes	yes	no	catholic	fon and related..	9	3	incomplete secondary	male	50	able to read whole sentence	less than once a week	less than once a week	at least once a week		no	not at all	richest			no births	no or unsure	0	not using
BJ7	17	109	2	17	1052469	2	2018	24	20-24	all woman sample	17	alibori	urban	selected	alibori	urban	secondary	unprotected well	on premises	pit latrine with slab	yes	yes	yes	no	no	yes	no	catholic	bariba and related..	12	4	incomplete secondary	male	56	able to read whole sentence	less than once a week	less than once a week	at least once a week		yes	not at all	richest			no births	no or unsure	0	not using
BJ7	17	35	9	17	1052469	2	2018	16	15-19	all woman sample	17	alibori	urban	selected	alibori	urban	secondary	unprotected well	15	ventilated improved pit latrine (vip)	yes	yes	yes	no	yes	no	no	islam	bariba and related..	10	12	incomplete secondary	male	38	able to read whole sentence	at least once a week	at least once a week	at least once a week		yes	not at all	richer			no births	no or unsure	0	male condom
BJ7	17	221	1	17	1052469	2	2018	45	45-49	all woman sample	17	alibori	urban	selected	alibori	urban	no education	unprotected well	10	pit latrine without slab/open pit	no	no	no	no	no	no	no	islam	bariba and related..	0	1	no education	female	45	cannot read at all	not at all	at least once a week	not at all		yes	not at all	middle	32	210	no births	no or unsure	3	implants/norplant
BJ7	17	128	2	17	1052469	2	2018	49	45-49	all woman sample	17	alibori	urban	selected	alibori	urban	secondary	protected well	on premises	pit latrine with slab	yes	yes	yes	yes	yes	yes	no	catholic	fon and related..	9	3	incomplete secondary	male	50	able to read whole sentence	less than once a week	less than once a week	at least once a week		yes	not at all	richest	59	186	no births	no or unsure	3	not using
BJ7	17	35	10	17	1052469	2	2018	21	20-24	all woman sample	17	alibori	urban	selected	alibori	urban	no education	unprotected well	15	ventilated improved pit latrine (vip)	yes	yes	yes	no	yes	no	no	islam	bariba and related..	0	12	no education	male	38	cannot read at all	not at all	not at all	at least once a week		yes	not at all	richer			no births	no or unsure	0	male condom
BJ7	17	16	2	17	1052469	2	2018	36	35-39	all woman sample	17	alibori	urban	selected	alibori	urban	no education	unprotected well	15	no facility/bush/field	yes	yes	no	no	yes	yes	no	no religion	bariba and related..	0	6	no education	male	38	cannot read at all	not at all	not at all	not at all		yes	not at all	poorer	39	74	no births	no or unsure	4	not using
BJ7	18	6	1	18	799757	12	2017	35	35-39	all woman sample	18	alibori	rural	selected	alibori	rural	primary	tube well or borehole	15	pit latrine with slab	no	yes	no	no	no	yes	no	islam	other beninois	6	2	complete primary	female	35	able to read whole sentence	not at all	at least once a week	less than once a week		yes	not at all	richer	45	158	no births	no or unsure	3	not using
BJ7	18	80	3	18	799757	12	2017	16	15-19	all woman sample	18	alibori	rural	selected	alibori	rural	no education	unprotected well	10	no facility/bush/field	yes	yes	no	no	yes	yes	no	islam	dendi and related..	0	15	no education	male	60	cannot read at all	not at all	at least once a week	at least once a week		yes	not at all	poorer			no births	no or unsure	0	not using
BJ7	19	31	1	19	492569	1	2018	48	45-49	all woman sample	19	alibori	rural	selected	alibori	rural	primary	piped to neighbor	on premises	no facility/bush/field	no	yes	no	no	no	yes	no	islam	bariba and related..	2	12	incomplete primary	female	47	cannot read at all	not at all	at least once a week	not at all		yes	not at all	poorer	28	122	no births	no or unsure	4	not using
BJ7	19	19	3	19	492569	1	2018	19	15-19	all woman sample	19	alibori	rural	selected	alibori	rural	secondary	public tap/standpipe	5	no facility/bush/field	yes	yes	yes	no	yes	yes	no	catholic	bariba and related..	9	21	incomplete secondary	male	65	able to read whole sentence	at least once a week	at least once a week	at least once a week		yes	almost every day	richer			no births	no or unsure	0	not using
BJ7	19	51	2	19	492569	1	2018	42	40-44	all woman sample	19	alibori	rural	selected	alibori	rural	no education	unprotected well	10	pit latrine with slab	no	no	no	no	no	no	no	islam	peulh and related	0	3	no education	female	70	cannot read at all	not at all	not at all	not at all		yes	not at all	poorer	55	134	no births	no or unsure	4	not using
BJ7	19	31	2	19	492569	1	2018	19	15-19	all woman sample	19	alibori	rural	selected	alibori	rural	secondary	piped to neighbor	on premises	no facility/bush/field	no	yes	no	no	no	yes	no	islam	bariba and related..	8	12	incomplete secondary	female	47	able to read whole sentence	not at all	not at all	not at all		no	not at all	poorer			no births	no or unsure	0	not using
BJ7	19	31	10	19	492569	1	2018	32	30-34	all woman sample	19	alibori	rural	selected	alibori	rural	secondary	piped to neighbor	on premises	no facility/bush/field	no	yes	no	no	no	yes	no	islam	bariba and related..	8	12	incomplete secondary	female	47	able to read whole sentence	not at all	not at all	not at all		yes	not at all	poorer	30	92	no births	no or unsure	4	not using
BJ7	20	67	2	20	2266074	2	2018	16	15-19	all woman sample	20	alibori	rural	selected	alibori	rural	primary	public tap/standpipe	10	no facility/bush/field	yes	no	no	no	no	no	no	islam	bariba and related..	5	5	incomplete primary	female	36	able to read only parts of sentence	not at all	at least once a week	less than once a week		no	not at all	middle			no births	no or unsure	0	not using
BJ7	20	220	2	20	2266074	2	2018	45	45-49	all woman sample	20	alibori	rural	selected	alibori	rural	no education	unprotected well	on premises	pit latrine with slab	yes	yes	yes	no	yes	yes	no	catholic	bariba and related..	0	7	no education	male	50	cannot read at all	not at all	at least once a week	at least once a week		yes	not at all	richest	43	65	no births	no or unsure	6	implants/norplant
BJ7	20	152	2	20	2266074	2	2018	47	45-49	all woman sample	20	alibori	rural	selected	alibori	rural	no education	unprotected well	5	no facility/bush/field	no	yes	no	no	yes	yes	no	islam	bariba and related..	0	4	no education	male	57	cannot read at all	not at all	not at all	not at all		no	not at all	middle	14	153	no births	no or unsure	6	not using
BJ7	22	66	7	22	945416	2	2018	16	15-19	all woman sample	22	alibori	rural	selected	alibori	rural	no education	tube well or borehole	60	pit latrine with slab	no	yes	no	no	no	yes	yes	catholic	bariba and related..	0	14	no education	male	42	cannot read at all	not at all	not at all	not at all		no	not at all	richer			no births	no or unsure	0	not using
BJ7	22	121	2	22	945416	2	2018	30	30-34	all woman sample	22	alibori	rural	selected	alibori	rural	no education	unprotected well	5	no facility/bush/field	no	yes	no	no	yes	no	no	catholic	bariba and related..	0	5	no education	male	33	cannot read at all	not at all	not at all	not at all		yes	not at all	poorest	38	87	no births	no or unsure	4	implants/norplant
BJ7	22	55	2	22	945416	2	2018	30	30-34	all woman sample	22	alibori	rural	selected	alibori	rural	no education	unprotected well	15	no facility/bush/field	no	yes	no	no	no	yes	no	catholic	bariba and related..	0	7	no education	male	35	cannot read at all	not at all	at least once a week	not at all		yes	not at all	middle	26	69	no births	no or unsure	4	not using
BJ7	22	143	2	22	945416	2	2018	17	15-19	all woman sample	22	alibori	rural	selected	alibori	rural	no education	unprotected spring	30	no facility/bush/field	no	yes	no	no	yes	yes	no	catholic	bariba and related..	0	2	no education	male	20	cannot read at all	not at all	not at all	not at all		no	not at all	poorest			no births	no or unsure	0	not using
BJ7	23	70	2	23	1476527	1	2018	18	15-19	all woman sample	23	alibori	rural	selected	alibori	rural	no education	tube well or borehole	30	no facility/bush/field	yes	yes	yes	no	no	yes	no	catholic	bariba and related..	0	3	no education	male	21	cannot read at all	not at all	at least once a week	at least once a week		no	not at all	richer			no births	no or unsure	0	not using
BJ7	24	124	4	24	696133	2	2018	15	15-19	all woman sample	24	alibori	urban	selected	alibori	urban	primary	unprotected well	15	no facility/bush/field	yes	yes	no	no	yes	yes	no	islam	bariba and related..	4	8	incomplete primary	male	48	able to read only parts of sentence	less than once a week	less than once a week	less than once a week		no	not at all	poorest			no births	no or unsure	0	not using
BJ7	25	43	2	25	1012112	2	2018	40	40-44	all woman sample	25	alibori	urban	selected	alibori	urban	no education	piped into dwelling	on premises	flush to septic tank	yes	yes	yes	yes	yes	yes	yes	catholic	fon and related..	0	7	no education	male	45	cannot read at all	not at all	at least once a week	at least once a week		yes	not at all	richest	18	83	no births	no or unsure	4	iud
BJ7	26	37	7	26	825984	1	2018	39	35-39	all woman sample	26	alibori	urban	selected	alibori	urban	no education	tube well or borehole	10	no facility/bush/field	no	yes	no	no	no	yes	no	islam	other beninois	0	12	no education	male	47	cannot read at all	not at all	at least once a week	not at all		yes	not at all	poorest	30	88	no births	no or unsure	5	not using
BJ7	26	122	2	26	825984	1	2018	20	20-24	all woman sample	26	alibori	urban	selected	alibori	urban	secondary	unprotected well	15	no facility/bush/field	yes	no	no	no	no	no	no	islam	bariba and related..	8	5	incomplete secondary	female	57	able to read whole sentence	not at all	not at all	not at all		yes	not at all	middle			no births	no or unsure	0	not using
BJ7	26	37	2	26	825984	1	2018	41	40-44	all woman sample	26	alibori	urban	selected	alibori	urban	no education	tube well or borehole	10	no facility/bush/field	no	yes	no	no	no	yes	no	islam	other beninois	0	12	no education	male	47	cannot read at all	not at all	at least once a week	not at all		yes	not at all	poorest	30	131	no births	no or unsure	5	not using
BJ7	26	37	12	26	825984	1	2018	18	15-19	all woman sample	26	alibori	urban	selected	alibori	urban	no education	not a dejure resident	not a dejure resident	not a dejure resident	not a dejure resident	not a dejure resident	not a dejure resident	not a dejure resident	not a dejure resident	not a dejure resident	not a dejure resident	islam	other beninois	0	12	no education	male	47	cannot read at all	not at all	at least once a week	not at all	not a dejure resident	no	not at all	poorest			no births	no or unsure	0	not using
BJ7	27	97	14	27	1406053	12	2017	25	25-29	all woman sample	27	alibori	rural	selected	alibori	rural	no education	tube well or borehole	20	no facility/bush/field	no	yes	no	no	yes	yes	no	islam	dendi and related..	0	15	no education	male	52	cannot read at all	not at all	at least once a week	less than once a week		yes	not at all	poorest		99	no births	no or unsure	1	not using
BJ7	28	18	1	28	572104	12	2017	40	40-44	all woman sample	28	alibori	rural	selected	alibori	rural	no education	river/dam/lake/ponds/stream/canal/irrigation channel	70	no facility/bush/field	no	no	no	no	no	no	no	islam	peulh and related	0	5	no education	female	40	cannot read at all	not at all	not at all	not at all		no	not at all	poorest	32	81	no births	no or unsure	6	not using
BJ7	29	39	2	29	656229	12	2017	38	35-39	all woman sample	29	alibori	rural	selected	alibori	rural	no education	piped into dwelling	on premises	no facility/bush/field	no	no	no	no	yes	yes	no	islam	dendi and related..	0	9	no education	male	45	cannot read at all	not at all	not at all	not at all		no	not at all	poorer	68	78	no births	no or unsure	3	not using
BJ7	29	5	11	29	656229	12	2017	42	40-44	all woman sample	29	alibori	rural	selected	alibori	rural	no education	tube well or borehole	15	pit latrine without slab/open pit	no	no	no	no	no	yes	no	islam	dendi and related..	0	14	no education	male	65	cannot read at all	not at all	not at all	not at all		no	not at all	poorer	12	60	no births	no or unsure	3	not using
BJ7	29	48	1	29	656229	12	2017	45	45-49	all woman sample	29	alibori	rural	selected	alibori	rural	no education	unprotected well	20	no facility/bush/field	no	no	no	no	no	no	no	islam	dendi and related..	0	4	no education	female	45	cannot read at all	not at all	not at all	not at all		no	not at all	poorest	43	102	no births	no or unsure	7	not using
BJ7	30	60	3	30	728309	12	2017	19	15-19	all woman sample	30	alibori	urban	selected	alibori	urban	no education	tube well or borehole	20	no facility/bush/field	no	no	no	no	no	no	no	islam	peulh and related	0	9	no education	male	52	cannot read at all	not at all	not at all	not at all		no	not at all	poorest			no births	no or unsure	0	not using
BJ7	30	86	3	30	728309	12	2017	17	15-19	all woman sample	30	alibori	urban	selected	alibori	urban	no education	tube well or borehole	20	no facility/bush/field	no	no	no	no	no	no	no	islam	peulh and related	0	7	no education	male	50	cannot read at all	not at all	not at all	not at all		no	not at all	poorest			no births	no or unsure	0	not using
BJ7	30	60	9	30	728309	12	2017	18	15-19	all woman sample	30	alibori	urban	selected	alibori	urban	no education	tube well or borehole	20	no facility/bush/field	no	no	no	no	no	no	no	islam	peulh and related	0	9	no education	male	52	cannot read at all	not at all	not at all	not at all		no	not at all	poorest			no births	no or unsure	0	not using
BJ7	30	33	2	30	728309	12	2017	43	40-44	all woman sample	30	alibori	urban	selected	alibori	urban	no education	tube well or borehole	5	no facility/bush/field	no	no	no	no	no	no	no	islam	peulh and related	0	8	no education	male	51	cannot read at all	not at all	not at all	not at all		no	not at all	poorest	34	129	no births	no or unsure	5	not using
BJ7	31	71	2	31	1137663	11	2017	45	45-49	all woman sample	31	alibori	rural	selected	alibori	rural	no education	other	on premises	other	yes	no	no	no	no	yes	no	islam	dendi and related..	0	12	no education	male	50	cannot read at all	not at all	not at all	not at all		no	not at all	poorer	29	253	no births	no or unsure	1	not using
BJ7	32	81	3	32	1335579	12	2017	18	15-19	all woman sample	32	alibori	rural	selected	alibori	rural	secondary	unprotected well	15	pit latrine with slab	yes	no	no	no	no	no	no	islam	dendi and related..	8	8	incomplete secondary	male	50	able to read whole sentence	not at all	not at all	not at all		no	not at all	middle			no births	no or unsure	0	not using
BJ7	32	32	1	32	1335579	12	2017	42	40-44	all woman sample	32	alibori	rural	selected	alibori	rural	no education	unprotected well	15	no facility/bush/field	no	no	no	no	no	no	no	islam	dendi and related..	0	4	no education	female	42	cannot read at all	not at all	not at all	not at all		no	not at all	poorest	25	243	no births	no or unsure	2	not using
BJ7	32	7	1	32	1335579	12	2017	45	45-49	all woman sample	32	alibori	rural	selected	alibori	rural	no education	unprotected well	10	pit latrine without slab/open pit	no	no	no	no	no	no	no	islam	dendi and related..	0	7	no education	female	45	cannot read at all	not at all	not at all	not at all		yes	not at all	poorest	39	322	no births	no or unsure	2	not using
BJ7	32	65	10	32	1335579	12	2017	15	15-19	all woman sample	32	alibori	rural	selected	alibori	rural	no education	unprotected well	15	pit latrine without slab/open pit	no	yes	no	no	yes	no	no	islam	other beninois	0	14	no education	male	47	cannot read at all	not at all	not at all	not at all		yes	not at all	poorer			no births	no or unsure	0	implants/norplant
BJ7	32	65	8	32	1335579	12	2017	46	45-49	all woman sample	32	alibori	rural	selected	alibori	rural	no education	unprotected well	15	pit latrine without slab/open pit	no	yes	no	no	yes	no	no	islam	other beninois	0	14	no education	male	47	cannot read at all	not at all	not at all	not at all		no	not at all	poorer	27	76	no births	no or unsure	8	not using
BJ7	33	95	4	33	1546494	12	2017	15	15-19	all woman sample	33	alibori	rural	selected	alibori	rural	no education	tube well or borehole	10	pit latrine without slab/open pit	no	no	no	no	no	no	no	islam	dendi and related..	0	9	no education	female	46	cannot read at all	not at all	not at all	not at all		yes	not at all	poorer			no births	no or unsure	0	male condom
BJ7	33	33	2	33	1546494	12	2017	45	45-49	all woman sample	33	alibori	rural	selected	alibori	rural	no education	unprotected well	on premises	pit latrine without slab/open pit	no	no	no	no	no	no	no	islam	dendi and related..	0	2	no education	male	50	cannot read at all	not at all	not at all	not at all		no	not at all	poorer	29	239	no births	no or unsure	4	not using
BJ7	33	58	2	33	1546494	12	2017	49	45-49	all woman sample	33	alibori	rural	selected	alibori	rural	no education	unprotected well	on premises	pit latrine with slab	no	no	no	no	yes	yes	no	islam	dendi and related..	0	14	no education	male	55	cannot read at all	not at all	not at all	not at all		no	not at all	poorer	20	191	no births	no or unsure	7	not using
BJ7	33	132	3	33	1546494	12	2017	20	20-24	all woman sample	33	alibori	rural	selected	alibori	rural	no education	unprotected well	on premises	pit latrine with slab	no	no	no	no	no	no	no	islam	dendi and related..	0	7	no education	male	42	cannot read at all	not at all	not at all	not at all		no	not at all	poorer			no births	no or unsure	0	not using
BJ7	33	20	2	33	1546494	12	2017	46	45-49	all woman sample	33	alibori	rural	selected	alibori	rural	no education	tube well or borehole	on premises	pit latrine without slab/open pit	no	no	no	no	yes	yes	no	islam	dendi and related..	0	11	no education	male	52	cannot read at all	not at all	not at all	not at all		no	not at all	poorer	37	89	no births	no or unsure	4	not using
BJ7	33	95	9	33	1546494	12	2017	18	15-19	all woman sample	33	alibori	rural	selected	alibori	rural	no education	tube well or borehole	10	pit latrine without slab/open pit	no	no	no	no	no	no	no	islam	dendi and related..	0	9	no education	female	46	cannot read at all	not at all	not at all	not at all		yes	not at all	poorer			no births	no or unsure	0	not using
BJ7	33	95	1	33	1546494	12	2017	46	45-49	all woman sample	33	alibori	rural	selected	alibori	rural	no education	tube well or borehole	10	pit latrine without slab/open pit	no	no	no	no	no	no	no	islam	dendi and related..	0	9	no education	female	46	cannot read at all	not at all	at least once a week	not at all		yes	not at all	poorer	24	190	no births	no or unsure	4	not using
BJ7	34	19	2	34	718269	11	2017	33	30-34	all woman sample	34	alibori	rural	selected	alibori	rural	no education	tube well or borehole	5	pit latrine without slab/open pit	no	no	no	no	no	yes	no	islam	dendi and related..	0	6	no education	male	41	cannot read at all	not at all	not at all	less than once a week		yes	not at all	poorer	47	73	no births	no or unsure	4	not using
BJ7	34	75	3	34	718269	11	2017	35	35-39	all woman sample	34	alibori	rural	selected	alibori	rural	no education	unprotected well	30	pit latrine without slab/open pit	no	yes	no	no	yes	no	no	islam	dendi and related..	0	15	no education	male	75	cannot read at all	not at all	at least once a week	not at all		yes	not at all	middle	19	66	no births	no or unsure	4	not using
BJ7	34	33	7	34	718269	11	2017	18	15-19	all woman sample	34	alibori	rural	selected	alibori	rural	no education	cart with small tank	on premises	pit latrine without slab/open pit	no	yes	no	no	yes	no	no	islam	dendi and related..	0	13	no education	male	40	cannot read at all	not at all	at least once a week	not at all		yes	not at all	middle			no births	no or unsure	0	not using
BJ7	34	82	2	34	718269	11	2017	43	40-44	all woman sample	34	alibori	rural	selected	alibori	rural	primary	piped to yard/plot	on premises	pit latrine without slab/open pit	no	yes	no	no	yes	yes	no	islam	dendi and related..	1	10	incomplete primary	male	46	cannot read at all	not at all	at least once a week	not at all		no	not at all	richer	16	292	no births	no or unsure	2	not using
BJ7	35	133	10	35	1203587	12	2017	15	15-19	all woman sample	35	alibori	rural	selected	alibori	rural	no education	not a dejure resident	not a dejure resident	not a dejure resident	not a dejure resident	not a dejure resident	not a dejure resident	not a dejure resident	not a dejure resident	not a dejure resident	not a dejure resident	islam	dendi and related..	0	11	no education	female	51	cannot read at all	not at all	not at all	not at all	not a dejure resident	no	not at all	richer			no births	no or unsure	0	not using
BJ7	35	108	2	35	1203587	12	2017	47	45-49	all woman sample	35	alibori	rural	selected	alibori	rural	no education	tube well or borehole	15	pit latrine with slab	no	no	no	no	no	no	no	islam	dendi and related..	0	4	no education	male	67	cannot read at all	not at all	not at all	not at all		no	not at all	poorer	89	154	no births	no or unsure	4	not using
BJ7	35	133	8	35	1203587	12	2017	15	15-19	all woman sample	35	alibori	rural	selected	alibori	rural	no education	tube well or borehole	on premises	pit latrine without slab/open pit	yes	no	no	no	no	yes	no	islam	dendi and related..	0	11	no education	female	51	cannot read at all	not at all	not at all	not at all		no	not at all	richer			no births	no or unsure	0	not using
BJ7	35	70	3	35	1203587	12	2017	28	25-29	all woman sample	35	alibori	rural	selected	alibori	rural	no education	public tap/standpipe	10	pit latrine without slab/open pit	no	yes	no	no	no	no	no	islam	dendi and related..	0	30	no education	male	65	cannot read at all	not at all	not at all	not at all		yes	not at all	poorer	28	70	no births	no or unsure	3	not using
BJ7	35	20	9	35	1203587	12	2017	17	15-19	all woman sample	35	alibori	rural	selected	alibori	rural	no education	unprotected well	10	pit latrine without slab/open pit	no	no	no	no	no	yes	no	islam	dendi and related..	0	15	no education	male	66	cannot read at all	not at all	not at all	not at all		no	not at all	poorer			no births	no or unsure	0	not using
BJ7	35	133	3	35	1203587	12	2017	15	15-19	all woman sample	35	alibori	rural	selected	alibori	rural	no education	tube well or borehole	on premises	pit latrine without slab/open pit	yes	no	no	no	no	yes	no	islam	dendi and related..	0	11	no education	female	51	cannot read at all	not at all	not at all	not at all		no	not at all	richer			no births	no or unsure	0	not using
BJ7	36	176	13	36	929230	11	2017	16	15-19	all woman sample	36	alibori	urban	selected	alibori	urban	no education	unprotected well	15	no facility/bush/field	no	yes	no	no	yes	no	no	islam	dendi and related..	0	13	no education	male	35	cannot read at all	not at all	not at all	not at all		no	not at all	middle			no births	no or unsure	0	not using
BJ7	36	53	2	36	929230	11	2017	18	15-19	all woman sample	36	alibori	urban	selected	alibori	urban	no education	unprotected spring	5	no facility/bush/field	no	no	no	no	no	yes	no	islam	dendi and related..	0	8	no education	male	45	cannot read at all	not at all	less than once a week	less than once a week		no	not at all	poorest			no births	no or unsure	0	not using
BJ7	36	155	8	36	929230	11	2017	25	25-29	all woman sample	36	alibori	urban	selected	alibori	urban	no education	protected well	15	pit latrine without slab/open pit	no	no	no	no	no	yes	no	islam	dendi and related..	0	10	no education	male	53	cannot read at all	not at all	not at all	not at all		no	not at all	poorer		90	no births	no or unsure	1	not using
BJ7	36	258	2	36	929230	11	2017	47	45-49	all woman sample	36	alibori	urban	selected	alibori	urban	no education	river/dam/lake/ponds/stream/canal/irrigation channel	10	no facility/bush/field	no	no	no	no	no	no	no	islam	dendi and related..	0	16	no education	male	48	cannot read at all	not at all	not at all	not at all		no	not at all	poorest	64	124	no births	no or unsure	7	not using
BJ7	37	176	2	37	2118302	11	2017	26	25-29	all woman sample	37	alibori	urban	selected	alibori	urban	secondary	tube well or borehole	on premises	pit latrine with slab	yes	no	no	no	no	yes	no	islam	dendi and related..	6	6	incomplete secondary	male	34	able to read whole sentence	not at all	not at all	not at all		yes	not at all	richer		91	no births	no or unsure	1	not using
BJ7	37	39	6	37	2118302	11	2017	19	15-19	all woman sample	37	alibori	urban	selected	alibori	urban	no education	public tap/standpipe	40	pit latrine with slab	yes	no	no	no	no	yes	no	islam	dendi and related..	0	7	no education	male	30	cannot read at all	not at all	not at all	not at all		no	not at all	richer			no births	no or unsure	0	not using
BJ7	37	235	17	37	2118302	11	2017	16	15-19	all woman sample	37	alibori	urban	selected	alibori	urban	no education	protected well	on premises	pit latrine with slab	yes	yes	yes	yes	yes	yes	no	islam	yoa, lokpa and related.	0	19	no education	male	47	cannot read at all	not at all	not at all	at least once a week		yes	not at all	richest			no births	no or unsure	0	not using
BJ7	37	235	4	37	2118302	11	2017	18	15-19	all woman sample	37	alibori	urban	selected	alibori	urban	secondary	protected well	on premises	pit latrine with slab	yes	yes	yes	yes	yes	yes	no	islam	yoa, lokpa and related.	9	19	incomplete secondary	male	47	able to read whole sentence	not at all	at least once a week	at least once a week		yes	not at all	richest			no births	no or unsure	0	not using
BJ7	37	59	3	37	2118302	11	2017	22	20-24	all woman sample	37	alibori	urban	selected	alibori	urban	no education	unprotected well	on premises	pit latrine without slab/open pit	yes	no	yes	no	no	no	no	islam	dendi and related..	0	5	no education	female	58	cannot read at all	not at all	not at all	not at all		yes	not at all	richer			no births	no or unsure	0	not using
BJ7	38	189	1	38	780631	12	2017	48	45-49	all woman sample	38	alibori	urban	selected	alibori	urban	no education	unprotected well	20	no facility/bush/field	no	no	no	no	yes	yes	no	islam	dendi and related..	0	5	no education	female	48	cannot read at all	not at all	less than once a week	less than once a week		yes	not at all	middle	30	153	no births	no or unsure	4	not using
BJ7	38	74	2	38	780631	12	2017	44	40-44	all woman sample	38	alibori	urban	selected	alibori	urban	no education	tube well or borehole	5	no facility/bush/field	no	yes	no	no	no	no	no	islam	dendi and related..	0	5	no education	male	52	cannot read at all	not at all	not at all	not at all		no	not at all	poorest	17	154	no births	no or unsure	7	not using
BJ7	38	107	2	38	780631	12	2017	38	35-39	all woman sample	38	alibori	urban	selected	alibori	urban	primary	tube well or borehole	on premises	no facility/bush/field	no	no	no	no	no	no	no	islam	dendi and related..	0	7	incomplete primary	male	65	able to read whole sentence	less than once a week	not at all	not at all		yes	not at all	richer	71	76	no births	no or unsure	5	not using
BJ7	38	58	2	38	780631	12	2017	47	45-49	all woman sample	38	alibori	urban	selected	alibori	urban	no education	protected well	5	no facility/bush/field	no	no	no	no	yes	yes	no	islam	dendi and related..	0	11	no education	male	57	cannot read at all	not at all	not at all	not at all		no	not at all	poorest	41	75	no births	no or unsure	7	not using
BJ7	38	74	3	38	780631	12	2017	16	15-19	all woman sample	38	alibori	urban	selected	alibori	urban	no education	tube well or borehole	5	no facility/bush/field	no	yes	no	no	no	no	no	islam	dendi and related..	0	5	no education	male	52	cannot read at all	not at all	not at all	not at all		yes	not at all	poorest			no births	no or unsure	0	not using
BJ7	38	25	3	38	780631	12	2017	18	15-19	all woman sample	38	alibori	urban	selected	alibori	urban	no education	protected well	10	no facility/bush/field	no	no	no	no	no	yes	no	islam	dendi and related..	0	8	no education	male	37	cannot read at all	not at all	not at all	not at all		no	not at all	poorer			no births	no or unsure	0	not using
BJ7	38	189	4	38	780631	12	2017	15	15-19	all woman sample	38	alibori	urban	selected	alibori	urban	no education	unprotected well	20	no facility/bush/field	no	no	no	no	yes	yes	no	islam	dendi and related..	0	5	no education	female	48	cannot read at all	not at all	not at all	at least once a week		no	not at all	middle			no births	no or unsure	0	not using
BJ7	39	90	4	39	1161894	1	2018	16	15-19	all woman sample	39	alibori	rural	selected	alibori	rural	no education	unprotected well	on premises	pit latrine without slab/open pit	no	yes	no	no	yes	yes	yes	islam	other beninois	0	17	no education	male	45	able to read only parts of sentence	not at all	not at all	not at all		no	not at all	middle			no births	no or unsure	0	not using
BJ7	39	90	2	39	1161894	1	2018	40	40-44	all woman sample	39	alibori	rural	selected	alibori	rural	no education	unprotected well	on premises	pit latrine without slab/open pit	no	yes	no	no	yes	yes	yes	islam	other beninois	0	17	no education	male	45	cannot read at all	not at all	not at all	not at all		no	not at all	middle	31	75	no births	no or unsure	7	not using
BJ7	39	20	2	39	1161894	1	2018	21	20-24	all woman sample	39	alibori	rural	selected	alibori	rural	no education	unprotected well	on premises	pit latrine with slab	no	no	no	no	no	yes	no	islam	other beninois	0	2	no education	male	24	cannot read at all	not at all	not at all	not at all		yes	not at all	middle			no births	no or unsure	0	not using
BJ7	39	90	3	39	1161894	1	2018	18	15-19	all woman sample	39	alibori	rural	selected	alibori	rural	secondary	unprotected well	on premises	pit latrine without slab/open pit	no	yes	no	no	yes	yes	yes	islam	other beninois	6	17	incomplete secondary	male	45	able to read only parts of sentence	not at all	not at all	not at all		yes	not at all	middle			no births	no or unsure	0	implants/norplant
BJ7	41	179	2	41	970242	1	2018	47	45-49	all woman sample	41	alibori	rural	selected	alibori	rural	no education	unprotected well	20	no facility/bush/field	no	yes	no	no	no	yes	no	islam	other beninois	0	7	no education	male	52	cannot read at all	not at all	at least once a week	less than once a week		yes	not at all	poorer	33	75	no births	no or unsure	5	not using
BJ7	41	165	3	41	970242	1	2018	18	15-19	all woman sample	41	alibori	rural	selected	alibori	rural	no education	unprotected well	15	no facility/bush/field	no	no	no	no	no	no	no	islam	other beninois	0	7	no education	female	47	cannot read at all	not at all	less than once a week	less than once a week		no	not at all	poorer			no births	no or unsure	0	male condom
BJ7	41	41	2	41	970242	1	2018	16	15-19	all woman sample	41	alibori	rural	selected	alibori	rural	no education	unprotected well	on premises	no facility/bush/field	no	no	no	no	no	no	no	islam	other beninois	0	4	no education	female	57	cannot read at all	not at all	not at all	not at all		no	not at all	poorer			no births	no or unsure	0	not using
BJ7	42	146	2	42	661645	1	2018	45	45-49	all woman sample	42	alibori	urban	selected	alibori	urban	no education	tube well or borehole	5	no facility/bush/field	no	yes	no	no	no	yes	no	islam	other beninois	0	7	no education	male	53	cannot read at all	not at all	not at all	not at all		yes	not at all	poorest	32	119	no births	no or unsure	7	not using
BJ7	43	54	4	43	651907	12	2017	42	40-44	all woman sample	43	atacora	rural	selected	atacora	rural	no education	river/dam/lake/ponds/stream/canal/irrigation channel	10	no facility/bush/field	no	no	no	no	yes	no	no	no religion	betamaribe and related	0	4	no education	male	57	cannot read at all	not at all	not at all	not at all		no	not at all	poorest	21	243	no births	no or unsure	3	not using
BJ7	43	9	4	43	651907	12	2017	16	15-19	all woman sample	43	atacora	rural	selected	atacora	rural	no education	river/dam/lake/ponds/stream/canal/irrigation channel	25	no facility/bush/field	no	yes	no	no	yes	yes	no	vodoun	betamaribe and related	0	6	no education	male	52	cannot read at all	not at all	not at all	not at all		no	not at all	poorest			no births	no or unsure	0	not using
BJ7	43	66	1	43	651907	12	2017	45	45-49	all woman sample	43	atacora	rural	selected	atacora	rural	no education	river/dam/lake/ponds/stream/canal/irrigation channel	on premises	no facility/bush/field	no	no	no	no	yes	no	no	vodoun	betamaribe and related	0	3	no education	female	45	cannot read at all	not at all	not at all	not at all		no	not at all	poorest	45	152	no births	no or unsure	6	not using
BJ7	43	9	2	43	651907	12	2017	42	40-44	all woman sample	43	atacora	rural	selected	atacora	rural	no education	river/dam/lake/ponds/stream/canal/irrigation channel	25	no facility/bush/field	no	yes	no	no	yes	yes	no	vodoun	betamaribe and related	0	6	no education	male	52	cannot read at all	not at all	less than once a week	not at all		yes	not at all	poorest	22	152	no births	no or unsure	7	implants/norplant
BJ7	43	20	2	43	651907	12	2017	43	40-44	all woman sample	43	atacora	rural	selected	atacora	rural	no education	river/dam/lake/ponds/stream/canal/irrigation channel	10	no facility/bush/field	no	yes	no	no	yes	no	no	other protestants	betamaribe and related	0	3	no education	male	59	cannot read at all	not at all	not at all	not at all		no	not at all	poorest	32	97	no births	no or unsure	5	not using
BJ7	44	86	6	44	1106987	12	2017	17	15-19	all woman sample	44	atacora	rural	selected	atacora	rural	secondary	unprotected well	30	pit latrine with slab	no	yes	yes	no	yes	yes	no	catholic	betamaribe and related	7	7	incomplete secondary	male	59	able to read whole sentence	not at all	not at all	not at all		no	not at all	middle			no births	no or unsure	0	not using
BJ7	44	11	2	44	1106987	12	2017	46	45-49	all woman sample	44	atacora	rural	selected	atacora	rural	no education	tube well or borehole	80	no facility/bush/field	no	yes	yes	no	no	yes	no	other protestants	betamaribe and related	0	10	no education	male	54	cannot read at all	not at all	not at all	not at all		no	not at all	middle	23	245	no births	no or unsure	4	not using
BJ7	44	33	2	44	1106987	12	2017	17	15-19	all woman sample	44	atacora	rural	selected	atacora	rural	primary	unprotected well	15	no facility/bush/field	no	no	no	no	no	no	no	catholic	betamaribe and related	5	5	incomplete primary	female	34	able to read only parts of sentence	not at all	not at all	not at all		no	not at all	poorest			no births	no or unsure	0	not using
BJ7	44	97	2	44	1106987	12	2017	27	25-29	all woman sample	44	atacora	rural	selected	atacora	rural	secondary	public tap/standpipe	10	no facility/bush/field	no	no	no	no	yes	yes	no	protestant methodist	betamaribe and related	6	3	incomplete secondary	male	30	able to read whole sentence	not at all	not at all	not at all		yes	not at all	middle			no births	no or unsure	0	not using
BJ7	44	22	5	44	1106987	12	2017	17	15-19	all woman sample	44	atacora	rural	selected	atacora	rural	secondary	unprotected well	10	no facility/bush/field	no	no	no	no	yes	yes	no	catholic	betamaribe and related	7	11	incomplete secondary	male	52	able to read whole sentence	not at all	not at all	not at all		no	not at all	poorest			no births	no or unsure	0	not using
BJ7	45	49	7	45	735767	12	2017	32	30-34	all woman sample	45	atacora	rural	selected	atacora	rural	no education	protected well	30	no facility/bush/field	no	no	no	no	no	yes	no	no religion	betamaribe and related	0	12	no education	male	89	cannot read at all	not at all	not at all	not at all		no	not at all	poorest	38	71	no births	no or unsure	3	not using
BJ7	46	178	1	46	1136885	12	2017	49	45-49	all woman sample	46	atacora	urban	selected	atacora	urban	no education	river/dam/lake/ponds/stream/canal/irrigation channel	10	no facility/bush/field	no	yes	no	no	yes	yes	no	vodoun	betamaribe and related	0	4	no education	female	49	cannot read at all	not at all	not at all	not at all		no	not at all	poorer	35	299	no births	no or unsure	1	not using
BJ7	47	7	20	47	842339	12	2017	35	35-39	all woman sample	47	atacora	rural	selected	atacora	rural	no education	tube well or borehole	30	no facility/bush/field	no	yes	yes	no	yes	yes	no	vodoun	betamaribe and related	0	29	no education	male	70	cannot read at all	not at all	not at all	not at all		no	not at all	middle			no births	no or unsure	0	not using
BJ7	47	86	3	47	842339	12	2017	16	15-19	all woman sample	47	atacora	rural	selected	atacora	rural	no education	tube well or borehole	120	no facility/bush/field	no	no	no	no	yes	yes	no	islam	peulh and related	0	5	no education	male	38	cannot read at all	not at all	not at all	not at all		no	not at all	poorer			no births	no or unsure	0	not using
BJ7	47	23	7	47	842339	12	2017	15	15-19	all woman sample	47	atacora	rural	selected	atacora	rural	no education	tube well or borehole	120	no facility/bush/field	no	no	no	no	yes	yes	no	islam	other beninois	0	8	no education	male	36	cannot read at all	not at all	not at all	not at all		no	not at all	poorest			no births	no or unsure	0	not using
BJ7	47	7	14	47	842339	12	2017	40	40-44	all woman sample	47	atacora	rural	selected	atacora	rural	no education	tube well or borehole	30	no facility/bush/field	no	yes	yes	no	yes	yes	no	no religion	betamaribe and related	0	29	no education	male	70	cannot read at all	not at all	not at all	not at all		no	not at all	middle	23	60	no births	no or unsure	6	not using
BJ7	47	54	1	47	842339	12	2017	42	40-44	all woman sample	47	atacora	rural	selected	atacora	rural	no education	tube well or borehole	5	no facility/bush/field	no	no	no	no	no	no	no	no religion	betamaribe and related	0	1	no education	female	42	cannot read at all	not at all	not at all	not at all		no	not at all	poorest	54	198	no births	no or unsure	1	not using
BJ7	47	39	5	47	842339	12	2017	15	15-19	all woman sample	47	atacora	rural	selected	atacora	rural	no education	tube well or borehole	45	no facility/bush/field	no	no	no	no	yes	yes	no	islam	peulh and related	0	13	no education	male	55	cannot read at all	not at all	not at all	not at all		no	not at all	poorer			no births	no or unsure	0	not using
BJ7	48	46	2	48	391238	12	2017	47	45-49	all woman sample	48	atacora	rural	selected	atacora	rural	no education	tube well or borehole	10	no facility/bush/field	yes	no	no	no	yes	yes	no	no religion	betamaribe and related	0	5	no education	male	52	cannot read at all	not at all	not at all	not at all		no	not at all	poorer	39	96	no births	no or unsure	8	not using
BJ7	49	197	3	49	1132658	12	2017	18	15-19	all woman sample	49	atacora	urban	selected	atacora	urban	secondary	tube well or borehole	60	no facility/bush/field	no	no	no	no	yes	no	no	other protestants	betamaribe and related	8	6	incomplete secondary	female	40	able to read whole sentence	not at all	not at all	not at all		no	not at all	poorest			no births	no or unsure	0	not using
BJ7	49	119	1	49	1132658	12	2017	45	45-49	all woman sample	49	atacora	urban	selected	atacora	urban	primary	tube well or borehole	10	no facility/bush/field	no	no	no	no	no	no	no	islam	other beninois	4	5	incomplete primary	female	45	cannot read at all	not at all	not at all	not at all		yes	not at all	middle	18	90	no births	no or unsure	6	not using
BJ7	49	9	1	49	1132658	12	2017	19	15-19	all woman sample	49	atacora	urban	selected	atacora	urban	secondary	protected well	on premises	pit latrine with slab	yes	yes	no	no	no	no	no	catholic	betamaribe and related	9	3	incomplete secondary	female	18	able to read whole sentence	not at all	not at all	not at all		no	not at all	richer			no births	no or unsure	0	not using
BJ7	50	3	4	50	773893	11	2017	39	35-39	all woman sample	50	atacora	rural	selected	atacora	rural	no education	tube well or borehole	5	no facility/bush/field	no	yes	no	no	yes	yes	no	islam	peulh and related	0	15	no education	male	52	cannot read at all	not at all	at least once a week	not at all		no	not at all	poorest	15	66	no births	no or unsure	5	not using
BJ7	50	42	2	50	773893	11	2017	42	40-44	all woman sample	50	atacora	rural	selected	atacora	rural	no education	tube well or borehole	5	no facility/bush/field	no	yes	no	no	no	no	no	islam	peulh and related	0	4	no education	male	52	cannot read at all	not at all	at least once a week	not at all		yes	not at all	poorest	84	88	no births	no or unsure	9	not using
BJ7	50	23	2	50	773893	11	2017	37	35-39	all woman sample	50	atacora	rural	selected	atacora	rural	no education	tube well or borehole	5	no facility/bush/field	no	yes	no	no	yes	yes	no	other traditional	peulh and related	0	2	no education	male	47	cannot read at all	not at all	at least once a week	less than once a week		no	not at all	poorer	23	274	no births	no or unsure	2	not using
BJ7	50	36	9	50	773893	11	2017	15	15-19	all woman sample	50	atacora	rural	selected	atacora	rural	no education	public tap/standpipe	10	pit latrine with slab	no	yes	no	no	no	yes	no	islam	peulh and related	0	11	no education	male	35	cannot read at all	not at all	not at all	not at all		yes	not at all	poorer			no births	no or unsure	0	not using
BJ7	51	216	2	51	1356102	11	2017	37	35-39	all woman sample	51	atacora	rural	selected	atacora	rural	no education	river/dam/lake/ponds/stream/canal/irrigation channel	90	no facility/bush/field	no	yes	no	no	yes	yes	no	other protestants	bariba and related..	0	8	no education	male	52	cannot read at all	not at all	less than once a week	not at all		yes	not at all	poorer	33	70	no births	no or unsure	5	implants/norplant
BJ7	51	194	2	51	1356102	11	2017	16	15-19	all woman sample	51	atacora	rural	selected	atacora	rural	secondary	river/dam/lake/ponds/stream/canal/irrigation channel	90	no facility/bush/field	no	yes	no	no	no	no	no	other protestants	bariba and related..	8	6	incomplete secondary	female	53	able to read whole sentence	not at all	less than once a week	not at all		yes	not at all	poorer			no births	no or unsure	0	not using
BJ7	51	238	2	51	1356102	11	2017	36	35-39	all woman sample	51	atacora	rural	selected	atacora	rural	no education	tube well or borehole	10	no facility/bush/field	no	yes	no	no	no	yes	no	other protestants	betamaribe and related	0	7	no education	male	40	cannot read at all	not at all	at least once a week	not at all		yes	not at all	poorer	30	92	no births	no or unsure	4	not using
BJ7	52	91	4	52	658047	11	2017	39	35-39	all woman sample	52	atacora	urban	selected	atacora	urban	no education	unprotected well	5	no facility/bush/field	no	no	yes	no	yes	yes	no	catholic	bariba and related..	0	7	no education	male	27	cannot read at all	not at all	at least once a week	at least once a week		yes	not at all	middle	31	66	no births	no or unsure	7	not using
BJ7	52	117	2	52	658047	11	2017	34	30-34	all woman sample	52	atacora	urban	selected	atacora	urban	no education	unprotected well	5	no facility/bush/field	yes	yes	yes	yes	yes	no	no	other protestants	bariba and related..	0	11	no education	male	44	cannot read at all	not at all	at least once a week	not at all		no	not at all	richest	99	79	no births	no or unsure	4	not using
BJ7	52	117	5	52	658047	11	2017	17	15-19	all woman sample	52	atacora	urban	selected	atacora	urban	primary	unprotected well	5	no facility/bush/field	yes	yes	yes	yes	yes	no	no	protestant methodist	bariba and related..	5	11	incomplete primary	male	44	able to read only parts of sentence	not at all	not at all	not at all		no	not at all	richest			no births	no or unsure	0	not using
BJ7	53	65	2	53	336514	11	2017	30	30-34	all woman sample	53	atacora	urban	selected	atacora	urban	no education	tube well or borehole	10	no facility/bush/field	no	no	no	no	no	yes	no	vodoun	bariba and related..	0	9	no education	male	40	cannot read at all	not at all	at least once a week	not at all		no	not at all	poorest	48	106	no births	no or unsure	2	not using
BJ7	53	79	2	53	336514	11	2017	45	45-49	all woman sample	53	atacora	urban	selected	atacora	urban	no education	unprotected well	on premises	no facility/bush/field	no	yes	no	no	yes	yes	no	islam	bariba and related..	0	4	no education	male	55	cannot read at all	not at all	not at all	not at all		yes	not at all	poorest	24	73	no births	no or unsure	7	not using
BJ7	53	24	2	53	336514	11	2017	33	30-34	all woman sample	53	atacora	urban	selected	atacora	urban	no education	tube well or borehole	10	no facility/bush/field	no	yes	no	no	yes	yes	no	vodoun	bariba and related..	0	6	no education	male	40	cannot read at all	not at all	not at all	not at all		no	not at all	poorest	27	79	no births	no or unsure	5	not using
BJ7	54	29	4	54	600885	11	2017	27	25-29	all woman sample	54	atacora	urban	selected	atacora	urban	secondary	protected well	10	pit latrine without slab/open pit	no	yes	no	no	yes	yes	no	islam	yoruba and related..	12	10	incomplete secondary	male	39	cannot read at all	not at all	at least once a week	at least once a week		yes	not at all	richer			no births	no or unsure	0	not using
BJ7	54	52	2	54	600885	11	2017	42	40-44	all woman sample	54	atacora	urban	selected	atacora	urban	no education	unprotected well	15	no facility/bush/field	no	no	no	no	yes	yes	no	no religion	bariba and related..	0	12	no education	male	43	cannot read at all	not at all	not at all	not at all		no	not at all	poorest	74	80	no births	no or unsure	7	not using
BJ7	54	7	1	54	600885	11	2017	42	40-44	all woman sample	54	atacora	urban	selected	atacora	urban	primary	other	15	ventilated improved pit latrine (vip)	yes	no	yes	no	yes	no	no	catholic	bariba and related..	5	5	incomplete primary	female	42	able to read whole sentence	not at all	less than once a week	less than once a week		yes	not at all	richer	26	129	no births	no or unsure	4	not using
BJ7	54	59	2	54	600885	11	2017	45	45-49	all woman sample	54	atacora	urban	selected	atacora	urban	no education	unprotected well	10	no facility/bush/field	no	no	no	no	yes	no	no	catholic	bariba and related..	0	7	no education	male	50	cannot read at all	not at all	not at all	not at all		yes	not at all	poorest	31	133	no births	no or unsure	5	not using
BJ7	54	59	4	54	600885	11	2017	16	15-19	all woman sample	54	atacora	urban	selected	atacora	urban	primary	unprotected well	10	no facility/bush/field	no	no	no	no	yes	no	no	other protestants	bariba and related..	5	7	incomplete primary	male	50	able to read whole sentence	not at all	less than once a week	less than once a week		no	not at all	poorest			no births	no or unsure	0	not using
BJ7	54	14	3	54	600885	11	2017	18	15-19	all woman sample	54	atacora	urban	selected	atacora	urban	secondary	unprotected well	5	no facility/bush/field	yes	yes	no	yes	yes	yes	no	islam	bariba and related..	8	5	incomplete secondary	male	47	able to read whole sentence	not at all	not at all	less than once a week		yes	not at all	richer			no births	no or unsure	0	not using
BJ7	55	59	10	55	1472255	1	2018	15	15-19	all woman sample	55	atacora	rural	selected	atacora	rural	secondary	unprotected well	15	no facility/bush/field	yes	yes	yes	no	yes	yes	no	islam	bariba and related..	9	18	incomplete secondary	male	70	able to read whole sentence	not at all	not at all	less than once a week		no	not at all	richer			no births	no or unsure	0	male condom
BJ7	55	161	3	55	1472255	1	2018	20	20-24	all woman sample	55	atacora	rural	selected	atacora	rural	primary	protected well	20	no facility/bush/field	yes	yes	yes	no	yes	yes	no	islam	bariba and related..	4	11	incomplete primary	male	73	able to read whole sentence	not at all	at least once a week	not at all		yes	not at all	richer			no births	no or unsure	0	male condom
BJ7	55	46	3	55	1472255	1	2018	18	15-19	all woman sample	55	atacora	rural	selected	atacora	rural	primary	unprotected well	45	no facility/bush/field	no	yes	no	no	no	no	no	islam	bariba and related..	2	6	incomplete primary	male	42	cannot read at all	not at all	less than once a week	not at all		no	not at all	poorer			no births	no or unsure	0	not using
BJ7	55	59	2	55	1472255	1	2018	37	35-39	all woman sample	55	atacora	rural	selected	atacora	rural	no education	unprotected well	15	no facility/bush/field	yes	yes	yes	no	yes	yes	no	islam	dendi and related..	0	18	no education	male	70	cannot read at all	not at all	less than once a week	less than once a week		yes	not at all	richer	39	181	no births	no or unsure	1	not using
BJ7	55	20	5	55	1472255	1	2018	42	40-44	all woman sample	55	atacora	rural	selected	atacora	rural	secondary	public tap/standpipe	20	pit latrine with slab	no	yes	no	no	no	no	no	islam	bariba and related..	7	6	incomplete secondary	female	54	able to read whole sentence	less than once a week	at least once a week	less than once a week		yes	not at all	richer		266	no births	no or unsure	1	periodic abstinence
BJ7	55	33	2	55	1472255	1	2018	40	40-44	all woman sample	55	atacora	rural	selected	atacora	rural	no education	unprotected well	on premises	no facility/bush/field	yes	no	no	no	no	yes	no	islam	bariba and related..	0	3	no education	male	50	cannot read at all	not at all	not at all	not at all		yes	not at all	middle	31	71	no births	no or unsure	6	not using
BJ7	55	59	11	55	1472255	1	2018	17	15-19	all woman sample	55	atacora	rural	selected	atacora	rural	secondary	unprotected well	15	no facility/bush/field	yes	yes	yes	no	yes	yes	no	islam	bariba and related..	9	18	incomplete secondary	male	70	able to read whole sentence	not at all	less than once a week	less than once a week		no	not at all	richer			no births	no or unsure	0	not using
BJ7	55	7	6	55	1472255	1	2018	16	15-19	all woman sample	55	atacora	rural	selected	atacora	rural	secondary	unprotected well	on premises	no facility/bush/field	no	no	no	no	yes	yes	no	islam	bariba and related..	6	6	incomplete secondary	male	40	able to read whole sentence	not at all	not at all	not at all		no	not at all	middle			no births	no or unsure	0	male condom
BJ7	56	55	5	56	880425	1	2018	18	15-19	all woman sample	56	atacora	rural	selected	atacora	rural	primary	tube well or borehole	35	pit latrine without slab/open pit	yes	yes	no	no	yes	yes	no	other protestants	betamaribe and related	4	7	incomplete primary	male	76	cannot read at all	not at all	less than once a week	not at all		yes	not at all	richer			no births	no or unsure	0	not using
BJ7	56	40	5	56	880425	1	2018	22	20-24	all woman sample	56	atacora	rural	selected	atacora	rural	no education	tube well or borehole	10	pit latrine without slab/open pit	no	yes	no	no	no	yes	no	catholic	betamaribe and related	0	7	no education	male	46	cannot read at all	not at all	not at all	not at all		no	not at all	middle			no births	no or unsure	0	not using
BJ7	56	60	6	56	880425	1	2018	33	30-34	all woman sample	56	atacora	rural	selected	atacora	rural	no education	unprotected spring	15	pit latrine without slab/open pit	no	yes	no	no	no	no	no	catholic	betamaribe and related	0	6	no education	male	36	cannot read at all	not at all	not at all	not at all		no	not at all	poorest		60	no births	no or unsure	1	not using
BJ7	56	35	2	56	880425	1	2018	47	45-49	all woman sample	56	atacora	rural	selected	atacora	rural	no education	tube well or borehole	10	pit latrine without slab/open pit	no	no	no	no	no	yes	no	protestant methodist	betamaribe and related	0	13	no education	male	60	cannot read at all	not at all	less than once a week	less than once a week		no	not at all	middle	65	64	no births	no or unsure	7	not using
BJ7	56	40	6	56	880425	1	2018	20	20-24	all woman sample	56	atacora	rural	selected	atacora	rural	no education	tube well or borehole	10	pit latrine without slab/open pit	no	yes	no	no	no	yes	no	catholic	betamaribe and related	0	7	no education	male	46	cannot read at all	not at all	not at all	not at all		yes	not at all	middle			no births	no or unsure	0	not using
BJ7	57	18	2	57	685389	12	2017	49	45-49	all woman sample	57	atacora	rural	selected	atacora	rural	no education	unprotected well	15	no facility/bush/field	no	yes	no	no	yes	no	no	catholic	betamaribe and related	0	8	no education	male	71	cannot read at all	not at all	less than once a week	not at all		no	not at all	poorest	28	130	no births	no or unsure	4	not using
BJ7	57	56	8	57	685389	12	2017	16	15-19	all woman sample	57	atacora	rural	selected	atacora	rural	no education	unprotected well	on premises	no facility/bush/field	no	yes	no	no	no	yes	no	islam	peulh and related	0	12	no education	male	62	cannot read at all	not at all	not at all	not at all		no	not at all	poorer			no births	no or unsure	0	not using
BJ7	57	69	13	57	685389	12	2017	18	15-19	all woman sample	57	atacora	rural	selected	atacora	rural	no education	unprotected spring	15	no facility/bush/field	no	yes	no	no	no	yes	no	no religion	peulh and related	0	15	no education	male	25	cannot read at all	not at all	not at all	not at all		no	not at all	poorest			no births	no or unsure	0	not using
BJ7	57	56	3	57	685389	12	2017	47	45-49	all woman sample	57	atacora	rural	selected	atacora	rural	no education	unprotected well	on premises	no facility/bush/field	no	yes	no	no	no	yes	no	islam	peulh and related	0	12	no education	male	62	cannot read at all	not at all	not at all	not at all		no	not at all	poorer	45	76	no births	no or unsure	6	not using
BJ7	57	37	3	57	685389	12	2017	47	45-49	all woman sample	57	atacora	rural	selected	atacora	rural	no education	protected well	15	no facility/bush/field	no	yes	no	no	yes	yes	no	catholic	betamaribe and related	0	10	no education	male	62	cannot read at all	not at all	less than once a week	not at all		no	not at all	poorer	44	101	no births	no or unsure	7	not using
BJ7	58	67	5	58	1681469	1	2018	47	45-49	all woman sample	58	atacora	rural	selected	atacora	rural	no education	protected well	10	no facility/bush/field	no	yes	no	no	yes	yes	no	islam	betamaribe and related	0	14	no education	male	55	cannot read at all	not at all	less than once a week	not at all		no	not at all	richer	33	136	no births	no or unsure	7	not using
BJ7	58	207	8	58	1681469	1	2018	49	45-49	all woman sample	58	atacora	rural	selected	atacora	rural	no education	tube well or borehole	15	no facility/bush/field	no	no	no	no	no	yes	no	catholic	betamaribe and related	0	8	no education	male	31	cannot read at all	not at all	not at all	not at all		no	not at all	middle	22	89	no births	no or unsure	8	not using
BJ7	58	190	2	58	1681469	1	2018	18	15-19	all woman sample	58	atacora	rural	selected	atacora	rural	primary	tube well or borehole	60	no facility/bush/field	no	no	no	no	no	no	no	catholic	betamaribe and related	2	5	incomplete primary	female	62	able to read whole sentence	not at all	not at all	less than once a week		no	not at all	middle			no births	no or unsure	0	not using
BJ7	58	50	2	58	1681469	1	2018	48	45-49	all woman sample	58	atacora	rural	selected	atacora	rural	no education	tube well or borehole	15	no facility/bush/field	no	no	no	no	no	no	no	catholic	betamaribe and related	0	8	no education	male	53	cannot read at all	not at all	not at all	not at all		no	not at all	poorest	39	94	no births	no or unsure	7	not using
BJ7	58	190	5	58	1681469	1	2018	19	15-19	all woman sample	58	atacora	rural	selected	atacora	rural	no education	tube well or borehole	60	no facility/bush/field	no	no	no	no	no	no	no	other protestants	betamaribe and related	0	5	no education	female	62	cannot read at all	not at all	not at all	less than once a week		no	not at all	middle			no births	no or unsure	0	not using
BJ7	58	67	12	58	1681469	1	2018	18	15-19	all woman sample	58	atacora	rural	selected	atacora	rural	no education	protected well	10	no facility/bush/field	no	yes	no	no	yes	yes	no	catholic	betamaribe and related	0	14	no education	male	55	cannot read at all	not at all	at least once a week	not at all		no	not at all	richer			no births	no or unsure	0	not using
BJ7	58	137	6	58	1681469	1	2018	21	20-24	all woman sample	58	atacora	rural	selected	atacora	rural	no education	river/dam/lake/ponds/stream/canal/irrigation channel	30	no facility/bush/field	no	no	no	no	no	yes	no	catholic	betamaribe and related	0	6	no education	male	39	cannot read at all	not at all	less than once a week	not at all		yes	not at all	poorer		71	no births	no or unsure	1	implants/norplant
BJ7	58	50	5	58	1681469	1	2018	15	15-19	all woman sample	58	atacora	rural	selected	atacora	rural	no education	tube well or borehole	15	no facility/bush/field	no	no	no	no	no	no	no	catholic	betamaribe and related	0	8	no education	male	53	cannot read at all	not at all	not at all	not at all		no	not at all	poorest			no births	no or unsure	0	not using
BJ7	58	67	2	58	1681469	1	2018	43	40-44	all woman sample	58	atacora	rural	selected	atacora	rural	no education	protected well	10	no facility/bush/field	no	yes	no	no	yes	yes	no	islam	betamaribe and related	0	14	no education	male	55	cannot read at all	not at all	at least once a week	not at all		yes	not at all	richer	28	120	no births	no or unsure	5	not using
BJ7	58	32	2	58	1681469	1	2018	49	45-49	all woman sample	58	atacora	rural	selected	atacora	rural	no education	unprotected spring	20	no facility/bush/field	no	yes	no	no	yes	yes	no	no religion	betamaribe and related	0	14	no education	male	65	cannot read at all	not at all	at least once a week	not at all		no	not at all	middle	37	160	no births	no or unsure	9	not using
BJ7	58	155	3	58	1681469	1	2018	16	15-19	all woman sample	58	atacora	rural	selected	atacora	rural	secondary	tube well or borehole	40	no facility/bush/field	no	yes	no	no	yes	yes	no	catholic	betamaribe and related	7	9	incomplete secondary	male	64	cannot read at all	not at all	not at all	less than once a week		no	not at all	poorer			no births	no or unsure	0	not using
BJ7	58	155	9	58	1681469	1	2018	16	15-19	all woman sample	58	atacora	rural	selected	atacora	rural	secondary	tube well or borehole	40	no facility/bush/field	no	yes	no	no	yes	yes	no	catholic	betamaribe and related	6	9	incomplete secondary	male	64	able to read whole sentence	not at all	not at all	not at all		no	not at all	poorer			no births	no or unsure	0	not using
BJ7	59	17	3	59	855029	12	2017	45	45-49	all woman sample	59	atacora	urban	selected	atacora	urban	no education	unprotected well	5	no facility/bush/field	no	yes	no	no	yes	yes	no	islam	bariba and related..	0	9	no education	male	65	cannot read at all	not at all	not at all	not at all		no	not at all	poorer	70	157	no births	no or unsure	5	not using
BJ7	59	64	4	59	855029	12	2017	17	15-19	all woman sample	59	atacora	urban	selected	atacora	urban	no education	tube well or borehole	10	no facility/bush/field	no	yes	no	no	yes	yes	no	no religion	peulh and related	0	5	no education	male	32	cannot read at all	not at all	not at all	not at all		no	not at all	poorest			no births	no or unsure	0	not using
BJ7	59	12	2	59	855029	12	2017	41	40-44	all woman sample	59	atacora	urban	selected	atacora	urban	no education	tube well or borehole	15	no facility/bush/field	no	yes	no	no	yes	yes	no	catholic	bariba and related..	0	13	no education	male	56	cannot read at all	not at all	not at all	not at all		no	not at all	poorest	16	86	no births	no or unsure	7	not using
BJ7	60	141	3	60	1991707	12	2017	22	20-24	all woman sample	60	atacora	urban	selected	atacora	urban	secondary	unprotected well	on premises	no facility/bush/field	no	yes	no	no	yes	yes	no	islam	bariba and related..	8	8	incomplete secondary	male	55	able to read whole sentence	not at all	at least once a week	less than once a week		yes	at least once a week	middle			no births	no or unsure	0	implants/norplant
BJ7	61	61	2	61	715955	12	2017	17	15-19	all woman sample	61	atacora	rural	selected	atacora	rural	primary	tube well or borehole	50	pit latrine without slab/open pit	yes	yes	yes	no	yes	yes	yes	other protestants	betamaribe and related	5	7	incomplete primary	male	45	able to read only parts of sentence	not at all	not at all	less than once a week		yes	not at all	richest			no births	no or unsure	0	not using
BJ7	61	79	7	61	715955	12	2017	24	20-24	all woman sample	61	atacora	rural	selected	atacora	rural	secondary	protected well	60	pit latrine with slab	yes	yes	yes	no	yes	yes	yes	islam	betamaribe and related	9	14	incomplete secondary	male	75	able to read only parts of sentence	not at all	less than once a week	less than once a week		yes	not at all	richest			no births	no or unsure	0	not using
BJ7	61	105	3	61	715955	12	2017	15	15-19	all woman sample	61	atacora	rural	selected	atacora	rural	no education	tube well or borehole	10	pit latrine with slab	yes	yes	yes	no	yes	yes	no	other protestants	betamaribe and related	0	8	no education	male	41	able to read whole sentence	not at all	not at all	less than once a week		no	not at all	richer			no births	no or unsure	0	not using
BJ7	61	9	2	61	715955	12	2017	49	45-49	all woman sample	61	atacora	rural	selected	atacora	rural	no education	unprotected well	30	no facility/bush/field	no	no	no	no	yes	no	no	celestes	betamaribe and related	0	8	no education	male	48	cannot read at all	not at all	not at all	not at all		yes	not at all	poorer	28	76	no births	no or unsure	10	not using
BJ7	61	44	1	61	715955	12	2017	38	35-39	all woman sample	61	atacora	rural	selected	atacora	rural	no education	tube well or borehole	15	no facility/bush/field	no	no	no	no	no	no	no	protestant methodist	betamaribe and related	0	3	no education	female	38	cannot read at all	not at all	not at all	not at all		yes	not at all	poorer			no births	no or unsure	0	not using
BJ7	61	79	8	61	715955	12	2017	23	20-24	all woman sample	61	atacora	rural	selected	atacora	rural	secondary	protected well	60	pit latrine with slab	yes	yes	yes	no	yes	yes	yes	islam	betamaribe and related	9	14	incomplete secondary	male	75	able to read only parts of sentence	not at all	less than once a week	less than once a week		yes	at least once a week	richest			no births	no or unsure	0	implants/norplant
BJ7	61	105	2	61	715955	12	2017	39	35-39	all woman sample	61	atacora	rural	selected	atacora	rural	no education	tube well or borehole	10	pit latrine with slab	yes	yes	yes	no	yes	yes	no	other protestants	betamaribe and related	0	8	no education	male	41	cannot read at all	not at all	not at all	less than once a week		no	not at all	richer	34	105	no births	no or unsure	4	not using
BJ7	62	28	8	62	1008862	11	2017	18	15-19	all woman sample	62	atacora	rural	selected	atacora	rural	secondary	tube well or borehole	60	no facility/bush/field	no	no	no	no	yes	yes	no	catholic	betamaribe and related	7	14	incomplete secondary	male	27	able to read whole sentence	not at all	at least once a week	not at all		no	not at all	poorer			no births	no or unsure	0	implants/norplant
BJ7	62	42	2	62	1008862	11	2017	32	30-34	all woman sample	62	atacora	rural	selected	atacora	rural	no education	tube well or borehole	10	no facility/bush/field	no	no	no	no	yes	no	no	catholic	betamaribe and related	0	9	no education	male	34	cannot read at all	not at all	not at all	not at all		no	not at all	poorest	34	80	no births	no or unsure	4	not using
BJ7	63	75	2	63	1140223	11	2017	33	30-34	all woman sample	63	atacora	rural	selected	atacora	rural	no education	tube well or borehole	20	no facility/bush/field	no	no	no	no	no	no	no	other protestants	betamaribe and related	0	6	no education	female	60	cannot read at all	not at all	not at all	not at all		no	not at all	poorest	16	70	no births	no or unsure	3	implants/norplant
BJ7	63	65	7	63	1140223	11	2017	23	20-24	all woman sample	63	atacora	rural	selected	atacora	rural	no education	tube well or borehole	60	no facility/bush/field	no	no	no	no	yes	no	no	other protestants	betamaribe and related	0	11	no education	male	40	cannot read at all	not at all	not at all	not at all		no	not at all	poorest		62	no births	no or unsure	1	implants/norplant
BJ7	63	22	2	63	1140223	11	2017	33	30-34	all woman sample	63	atacora	rural	selected	atacora	rural	no education	tube well or borehole	15	no facility/bush/field	yes	no	no	no	no	yes	no	protestant methodist	betamaribe and related	0	9	no education	male	41	cannot read at all	not at all	not at all	not at all		no	not at all	poorest	14	65	no births	no or unsure	5	not using
BJ7	63	54	6	63	1140223	11	2017	24	20-24	all woman sample	63	atacora	rural	selected	atacora	rural	secondary	tube well or borehole	120	pit latrine without slab/open pit	no	no	no	no	yes	no	no	catholic	betamaribe and related	9	10	incomplete secondary	male	60	able to read whole sentence	not at all	not at all	not at all		yes	not at all	poorest			no births	no or unsure	0	not using
BJ7	64	72	2	64	737320	11	2017	32	30-34	all woman sample	64	atacora	rural	selected	atacora	rural	no education	tube well or borehole	10	no facility/bush/field	no	no	no	no	no	no	no	islam	betamaribe and related	0	9	no education	male	40	cannot read at all	not at all	not at all	not at all		yes	not at all	poorest	10	70	no births	no or unsure	5	not using
BJ7	64	39	2	64	737320	11	2017	18	15-19	all woman sample	64	atacora	rural	selected	atacora	rural	primary	tube well or borehole	10	no facility/bush/field	no	no	no	no	no	no	no	other protestants	betamaribe and related	6	5	complete primary	male	22	able to read only parts of sentence	not at all	not at all	not at all		no	not at all	poorest			no births	no or unsure	0	not using
BJ7	64	86	2	64	737320	11	2017	30	30-34	all woman sample	64	atacora	rural	selected	atacora	rural	no education	tube well or borehole	60	no facility/bush/field	no	yes	no	no	no	no	no	protestant methodist	betamaribe and related	0	3	no education	female	65	cannot read at all	not at all	not at all	not at all		no	not at all	poorer	31	149	no births	no or unsure	2	not using
BJ7	64	72	4	64	737320	11	2017	16	15-19	all woman sample	64	atacora	rural	selected	atacora	rural	secondary	tube well or borehole	10	no facility/bush/field	no	no	no	no	no	no	no	islam	betamaribe and related	6	9	incomplete secondary	male	40	able to read whole sentence	not at all	not at all	not at all		yes	not at all	poorest			no births	no or unsure	0	implants/norplant
BJ7	65	55	2	65	792841	11	2017	17	15-19	all woman sample	65	atacora	rural	selected	atacora	rural	no education	river/dam/lake/ponds/stream/canal/irrigation channel	180	no facility/bush/field	no	no	no	no	yes	no	no	other protestants	betamaribe and related	0	6	no education	male	22	cannot read at all	not at all	not at all	not at all		no	not at all	poorest			no births	no or unsure	0	not using
BJ7	65	48	3	65	792841	11	2017	23	20-24	all woman sample	65	atacora	rural	selected	atacora	rural	secondary	tube well or borehole	30	no facility/bush/field	no	no	no	no	yes	no	no	vodoun	betamaribe and related	7	6	incomplete secondary	male	58	able to read whole sentence	not at all	not at all	not at all		yes	not at all	poorer			no births	no or unsure	0	not using
BJ7	65	76	5	65	792841	11	2017	15	15-19	all woman sample	65	atacora	rural	selected	atacora	rural	primary	tube well or borehole	10	no facility/bush/field	no	no	no	no	no	no	no	vodoun	betamaribe and related	4	14	incomplete primary	male	50	cannot read at all	not at all	not at all	not at all		no	not at all	poorer			no births	no or unsure	0	not using
BJ7	65	83	2	65	792841	11	2017	45	45-49	all woman sample	65	atacora	rural	selected	atacora	rural	no education	tube well or borehole	40	no facility/bush/field	no	yes	no	no	yes	no	no	vodoun	betamaribe and related	0	6	no education	male	61	cannot read at all	not at all	at least once a week	not at all		no	not at all	poorer	25	106	no births	no or unsure	6	not using
BJ7	65	48	2	65	792841	11	2017	49	45-49	all woman sample	65	atacora	rural	selected	atacora	rural	no education	tube well or borehole	30	no facility/bush/field	no	no	no	no	yes	no	no	vodoun	betamaribe and related	0	6	no education	male	58	cannot read at all	not at all	not at all	not at all		no	not at all	poorer	32	168	no births	no or unsure	6	not using
BJ7	66	57	7	66	705741	11	2017	17	15-19	all woman sample	66	atacora	urban	selected	atacora	urban	primary	tube well or borehole	10	no facility/bush/field	no	no	no	no	yes	yes	no	no religion	betamaribe and related	4	9	incomplete primary	male	36	able to read only parts of sentence	less than once a week	not at all	not at all		no	not at all	poorest			no births	no or unsure	0	not using
BJ7	66	34	3	66	705741	11	2017	28	25-29	all woman sample	66	atacora	urban	selected	atacora	urban	no education	river/dam/lake/ponds/stream/canal/irrigation channel	15	no facility/bush/field	no	no	no	no	yes	yes	no	vodoun	betamaribe and related	0	16	no education	male	68	cannot read at all	not at all	not at all	not at all		no	not at all	poorest	41	70	no births	no or unsure	3	male condom
BJ7	66	34	16	66	705741	11	2017	16	15-19	all woman sample	66	atacora	urban	selected	atacora	urban	primary	river/dam/lake/ponds/stream/canal/irrigation channel	15	no facility/bush/field	no	no	no	no	yes	yes	no	vodoun	betamaribe and related	4	16	incomplete primary	male	68	cannot read at all	not at all	not at all	not at all		no	not at all	poorest			no births	no or unsure	0	not using
BJ7	66	147	2	66	705741	11	2017	44	40-44	all woman sample	66	atacora	urban	selected	atacora	urban	no education	river/dam/lake/ponds/stream/canal/irrigation channel	60	no facility/bush/field	no	yes	no	no	yes	no	no	vodoun	betamaribe and related	0	2	no education	male	27	cannot read at all	not at all	not at all	not at all		no	not at all	poorest	33	225	no births	no or unsure	4	not using
BJ7	67	35	3	67	1116512	2	2018	16	15-19	all woman sample	67	atacora	rural	selected	atacora	rural	primary	tube well or borehole	45	no facility/bush/field	no	no	no	no	no	no	no	no religion	betamaribe and related	4	3	incomplete primary	male	30	able to read whole sentence	not at all	less than once a week	not at all		no	not at all	poorest			no births	no or unsure	0	implants/norplant
BJ7	67	78	13	67	1116512	2	2018	48	45-49	all woman sample	67	atacora	rural	selected	atacora	rural	no education	river/dam/lake/ponds/stream/canal/irrigation channel	15	no facility/bush/field	no	no	no	no	no	yes	no	catholic	betamaribe and related	0	23	no education	male	53	cannot read at all	not at all	not at all	not at all		yes	not at all	poorest	27	60	no births	no or unsure	7	not using
BJ7	67	26	2	67	1116512	2	2018	25	25-29	all woman sample	67	atacora	rural	selected	atacora	rural	no education	unprotected well	10	no facility/bush/field	no	yes	no	no	no	yes	no	no religion	betamaribe and related	0	2	no education	male	29	cannot read at all	not at all	less than once a week	not at all		yes	not at all	middle			no births	no or unsure	0	not using
BJ7	67	61	10	67	1116512	2	2018	21	20-24	all woman sample	67	atacora	rural	selected	atacora	rural	secondary	unprotected well	15	no facility/bush/field	yes	no	yes	no	yes	yes	no	catholic	betamaribe and related	9	10	incomplete secondary	male	48	able to read whole sentence	less than once a week	at least once a week	less than once a week		yes	not at all	richer			no births	no or unsure	0	other traditional
BJ7	67	78	17	67	1116512	2	2018	15	15-19	all woman sample	67	atacora	rural	selected	atacora	rural	no education	river/dam/lake/ponds/stream/canal/irrigation channel	15	no facility/bush/field	no	no	no	no	no	yes	no	no religion	betamaribe and related	0	23	no education	male	53	cannot read at all	not at all	not at all	not at all		no	not at all	poorest			no births	no or unsure	0	not using
BJ7	67	17	3	67	1116512	2	2018	18	15-19	all woman sample	67	atacora	rural	selected	atacora	rural	no education	unprotected well	20	no facility/bush/field	no	no	no	no	yes	yes	no	other protestants	betamaribe and related	0	13	no education	male	50	cannot read at all	not at all	less than once a week	less than once a week		no	not at all	poorer			no births	no or unsure	0	not using
BJ7	67	44	5	67	1116512	2	2018	40	40-44	all woman sample	67	atacora	rural	selected	atacora	rural	no education	tube well or borehole	30	no facility/bush/field	yes	yes	no	no	no	yes	no	no religion	betamaribe and related	0	13	no education	male	43	cannot read at all	not at all	less than once a week	not at all		yes	not at all	middle	33	92	no births	no or unsure	6	not using
BJ7	67	17	4	67	1116512	2	2018	38	35-39	all woman sample	67	atacora	rural	selected	atacora	rural	no education	unprotected well	20	no facility/bush/field	no	no	no	no	yes	yes	no	vodoun	betamaribe and related	0	13	no education	male	50	cannot read at all	not at all	less than once a week	not at all		no	not at all	poorer	30	70	no births	no or unsure	4	not using
BJ7	68	82	1	68	1464695	2	2018	42	40-44	all woman sample	68	atacora	rural	selected	atacora	rural	no education	tube well or borehole	20	no facility/bush/field	no	no	no	no	no	no	no	no religion	yoa, lokpa and related.	0	1	no education	female	42	cannot read at all	not at all	not at all	not at all		yes	not at all	poorest	18	117	no births	no or unsure	7	not using
BJ7	68	13	4	68	1464695	2	2018	18	15-19	all woman sample	68	atacora	rural	selected	atacora	rural	no education	tube well or borehole	35	no facility/bush/field	no	yes	no	no	no	no	no	islam	yoruba and related..	0	7	no education	male	64	cannot read at all	not at all	not at all	not at all		no	not at all	middle			no births	no or unsure	0	implants/norplant
BJ7	68	48	5	68	1464695	2	2018	18	15-19	all woman sample	68	atacora	rural	selected	atacora	rural	secondary	not a dejure resident	not a dejure resident	not a dejure resident	not a dejure resident	not a dejure resident	not a dejure resident	not a dejure resident	not a dejure resident	not a dejure resident	not a dejure resident	islam	dendi and related..	8	5	incomplete secondary	male	45	able to read whole sentence	not at all	not at all	not at all	not a dejure resident	yes	almost every day	middle			no births	no or unsure	0	male condom
BJ7	68	56	5	68	1464695	2	2018	40	40-44	all woman sample	68	atacora	rural	selected	atacora	rural	no education	public tap/standpipe	10	no facility/bush/field	no	yes	yes	no	yes	yes	no	other traditional	betamaribe and related	0	17	no education	male	92	cannot read at all	not at all	at least once a week	not at all		yes	not at all	richer	14	120	no births	no or unsure	5	not using
BJ7	68	65	5	68	1464695	2	2018	15	15-19	all woman sample	68	atacora	rural	selected	atacora	rural	no education	public tap/standpipe	30	no facility/bush/field	no	yes	no	no	no	yes	no	no religion	betamaribe and related	0	7	no education	female	67	cannot read at all	not at all	less than once a week	less than once a week		no	not at all	middle			no births	no or unsure	0	not using
BJ7	68	107	1	68	1464695	2	2018	49	45-49	all woman sample	68	atacora	rural	selected	atacora	rural	no education	tube well or borehole	30	no facility/bush/field	no	yes	no	no	yes	yes	no	protestant methodist	betamaribe and related	0	12	no education	female	49	cannot read at all	not at all	not at all	not at all		yes	not at all	middle	48	160	no births	no or unsure	6	not using
BJ7	68	13	2	68	1464695	2	2018	49	45-49	all woman sample	68	atacora	rural	selected	atacora	rural	no education	tube well or borehole	35	no facility/bush/field	no	yes	no	no	no	no	no	islam	dendi and related..	0	7	no education	male	64	cannot read at all	not at all	at least once a week	not at all		yes	not at all	middle	34	217	no births	no or unsure	7	not using
BJ7	69	95	2	69	1103023	2	2018	43	40-44	all woman sample	69	atacora	urban	selected	atacora	urban	primary	unprotected well	on premises	pit latrine with slab	yes	yes	yes	no	no	yes	no	other protestants	betamaribe and related	6	4	complete primary	male	47	able to read whole sentence	not at all	at least once a week	at least once a week		yes	almost every day	richest	29	159	no births	no or unsure	4	periodic abstinence
BJ7	69	196	1	69	1103023	2	2018	35	35-39	all woman sample	69	atacora	urban	selected	atacora	urban	no education	piped to yard/plot	on premises	ventilated improved pit latrine (vip)	yes	no	yes	no	no	no	no	catholic	betamaribe and related	0	5	no education	female	35	cannot read at all	not at all	not at all	at least once a week		yes	not at all	richest	35	122	no births	no or unsure	2	not using
BJ7	69	145	2	69	1103023	2	2018	29	25-29	all woman sample	69	atacora	urban	selected	atacora	urban	secondary	piped to yard/plot	on premises	ventilated improved pit latrine (vip)	yes	yes	yes	no	no	yes	yes	islam	dendi and related..	10	2	incomplete secondary	male	38	able to read whole sentence	not at all	at least once a week	at least once a week		yes	almost every day	richest		63	no births	no or unsure	1	not using
BJ7	69	44	1	69	1103023	2	2018	49	45-49	all woman sample	69	atacora	urban	selected	atacora	urban	primary	piped to yard/plot	on premises	pit latrine with slab	yes	no	yes	no	yes	yes	no	protestant methodist	betamaribe and related	5	8	incomplete primary	female	49	able to read whole sentence	not at all	at least once a week	at least once a week		yes	not at all	richest	27	219	no births	no or unsure	5	not using
BJ7	69	128	8	69	1103023	2	2018	18	15-19	all woman sample	69	atacora	urban	selected	atacora	urban	secondary	piped to yard/plot	on premises	no facility/bush/field	no	no	no	no	no	no	no	catholic	betamaribe and related	10	11	incomplete secondary	male	69	able to read whole sentence	not at all	less than once a week	less than once a week		yes	not at all	middle			no births	no or unsure	0	male condom
BJ7	69	128	10	69	1103023	2	2018	15	15-19	all woman sample	69	atacora	urban	selected	atacora	urban	secondary	piped to yard/plot	on premises	no facility/bush/field	no	no	no	no	no	no	no	catholic	betamaribe and related	9	11	incomplete secondary	male	69	able to read whole sentence	not at all	less than once a week	less than once a week		no	not at all	middle			no births	no or unsure	0	not using
BJ7	70	114	1	70	1110881	1	2018	46	45-49	all woman sample	70	atacora	urban	selected	atacora	urban	primary	piped to yard/plot	on premises	pit latrine with slab	yes	no	no	no	no	no	no	celestes	fon and related..	4	2	incomplete primary	female	46	able to read only parts of sentence	not at all	at least once a week	at least once a week		yes	not at all	richer	82	181	no births	no or unsure	4	not using
BJ7	70	85	2	70	1110881	1	2018	41	40-44	all woman sample	70	atacora	urban	selected	atacora	urban	primary	piped to yard/plot	on premises	pit latrine with slab	yes	yes	no	no	no	yes	no	islam	dendi and related..	5	4	incomplete primary	male	45	cannot read at all	not at all	at least once a week	not at all		yes	not at all	richer	72	115	no births	no or unsure	3	not using
BJ7	70	41	7	70	1110881	1	2018	16	15-19	all woman sample	70	atacora	urban	selected	atacora	urban	secondary	piped into dwelling	on premises	flush to septic tank	yes	no	yes	no	no	yes	no	catholic	betamaribe and related	9	8	incomplete secondary	male	38	able to read whole sentence	not at all	not at all	at least once a week		no	not at all	richest			no births	no or unsure	0	male condom
BJ7	70	144	1	70	1110881	1	2018	45	45-49	all woman sample	70	atacora	urban	selected	atacora	urban	secondary	public tap/standpipe	on premises	pit latrine with slab	yes	yes	yes	no	no	no	no	islam	dendi and related..	9	2	incomplete secondary	female	45	able to read whole sentence	not at all	less than once a week	not at all		yes	not at all	richest		134	no births	no or unsure	1	not using
BJ7	70	99	3	70	1110881	1	2018	16	15-19	all woman sample	70	atacora	urban	selected	atacora	urban	secondary	piped to neighbor	on premises	pit latrine with slab	yes	yes	yes	no	no	yes	no	islam	bariba and related..	10	6	incomplete secondary	male	39	able to read whole sentence	not at all	at least once a week	at least once a week		no	not at all	richest			no births	no or unsure	0	not using
BJ7	70	41	8	70	1110881	1	2018	27	25-29	all woman sample	70	atacora	urban	selected	atacora	urban	secondary	piped into dwelling	on premises	flush to septic tank	yes	no	yes	no	no	yes	no	protestant methodist	other nationalities	8	8	incomplete secondary	male	38	able to read only parts of sentence	not at all	not at all	at least once a week		yes	not at all	richest			no births	no or unsure	0	not using
BJ7	70	70	2	70	1110881	1	2018	45	45-49	all woman sample	70	atacora	urban	selected	atacora	urban	primary	piped into dwelling	on premises	pit latrine with slab	yes	yes	yes	yes	no	yes	yes	catholic	fon and related..	5	4	incomplete primary	male	55	cannot read at all	not at all	at least once a week	at least once a week		yes	not at all	richest	75	64	no births	no or unsure	5	not using
BJ7	71	32	3	71	766318	1	2018	19	15-19	all woman sample	71	atacora	urban	selected	atacora	urban	no education	unprotected well	15	no facility/bush/field	no	no	no	no	no	no	no	no religion	betamaribe and related	0	3	no education	female	42	cannot read at all	not at all	not at all	not at all		no	not at all	poorer			no births	no or unsure	0	not using
BJ7	71	143	6	71	766318	1	2018	15	15-19	all woman sample	71	atacora	urban	selected	atacora	urban	no education	unprotected well	10	no facility/bush/field	no	no	no	no	yes	yes	no	vodoun	betamaribe and related	0	15	no education	male	54	cannot read at all	not at all	not at all	not at all		no	not at all	poorer			no births	no or unsure	0	not using
BJ7	71	143	5	71	766318	1	2018	15	15-19	all woman sample	71	atacora	urban	selected	atacora	urban	no education	unprotected well	10	no facility/bush/field	no	no	no	no	yes	yes	no	vodoun	betamaribe and related	0	15	no education	male	54	cannot read at all	not at all	not at all	not at all		no	not at all	poorer			no births	no or unsure	0	not using
BJ7	71	20	2	71	766318	1	2018	42	40-44	all woman sample	71	atacora	urban	selected	atacora	urban	no education	unprotected well	25	no facility/bush/field	no	no	no	no	no	no	no	no religion	betamaribe and related	0	11	no education	male	51	cannot read at all	not at all	not at all	not at all		no	not at all	poorest	37	74	no births	no or unsure	5	not using
BJ7	72	34	2	72	857903	12	2017	49	45-49	all woman sample	72	atacora	rural	selected	atacora	rural	no education	tube well or borehole	15	no facility/bush/field	yes	yes	yes	no	yes	yes	no	no religion	bariba and related..	0	11	no education	male	46	cannot read at all	not at all	not at all	not at all		no	not at all	richer	72	153	no births	no or unsure	6	not using
BJ7	72	45	3	72	857903	12	2017	18	15-19	all woman sample	72	atacora	rural	selected	atacora	rural	secondary	tube well or borehole	60	no facility/bush/field	yes	yes	no	no	yes	no	no	no religion	bariba and related..	10	6	incomplete secondary	female	55	able to read whole sentence	not at all	not at all	not at all		no	not at all	middle			no births	no or unsure	0	male condom
BJ7	73	18	2	73	903249	12	2017	32	30-34	all woman sample	73	atacora	rural	selected	atacora	rural	no education	tube well or borehole	15	no facility/bush/field	no	yes	no	no	no	no	no	catholic	peulh and related	0	5	no education	male	36	cannot read at all	not at all	not at all	not at all		no	not at all	poorer			no births	no or unsure	0	not using
BJ7	74	151	7	74	672047	12	2017	16	15-19	all woman sample	74	atacora	urban	selected	atacora	urban	primary	piped to yard/plot	on premises	ventilated improved pit latrine (vip)	yes	yes	yes	yes	yes	yes	yes	islam	bariba and related..	4	11	incomplete primary	male	81	able to read only parts of sentence	not at all	at least once a week	less than once a week		no	not at all	richest			no births	no or unsure	0	male condom
BJ7	74	34	4	74	672047	12	2017	45	45-49	all woman sample	74	atacora	urban	selected	atacora	urban	no education	protected well	on premises	ventilated improved pit latrine (vip)	yes	yes	yes	yes	yes	yes	yes	islam	yoruba and related..	0	7	no education	male	69	cannot read at all	not at all	at least once a week	at least once a week		yes	not at all	richest	49	241	no births	no or unsure	5	female sterilization	5+
BJ7	74	125	2	74	672047	12	2017	49	45-49	all woman sample	74	atacora	urban	selected	atacora	urban	no education	unprotected well	10	no facility/bush/field	yes	yes	yes	no	no	yes	no	no religion	bariba and related..	0	10	no education	male	55	cannot read at all	not at all	at least once a week	not at all		yes	not at all	richer	56	104	no births	no or unsure	6	not using
BJ7	74	125	5	74	672047	12	2017	46	45-49	all woman sample	74	atacora	urban	selected	atacora	urban	no education	unprotected well	10	no facility/bush/field	yes	yes	yes	no	no	yes	no	islam	bariba and related..	0	10	no education	male	55	cannot read at all	not at all	at least once a week	less than once a week		yes	not at all	richer	27	112	no births	no or unsure	7	not using
BJ7	74	73	2	74	672047	12	2017	40	40-44	all woman sample	74	atacora	urban	selected	atacora	urban	no education	piped to neighbor	on premises	pit latrine without slab/open pit	no	yes	no	no	no	no	no	islam	bariba and related..	0	6	no education	male	53	cannot read at all	not at all	at least once a week	not at all		yes	not at all	middle	33	105	no births	no or unsure	7	not using
BJ7	74	138	2	74	672047	12	2017	42	40-44	all woman sample	74	atacora	urban	selected	atacora	urban	no education	unprotected well	10	no facility/bush/field	yes	yes	yes	no	no	yes	no	islam	bariba and related..	0	7	no education	male	58	cannot read at all	not at all	at least once a week	at least once a week		yes	not at all	richest	19	166	no births	no or unsure	5	implants/norplant
BJ7	74	86	2	74	672047	12	2017	40	40-44	all woman sample	74	atacora	urban	selected	atacora	urban	no education	tube well or borehole	15	no facility/bush/field	no	yes	no	no	yes	no	no	islam	bariba and related..	0	8	no education	male	50	cannot read at all	not at all	less than once a week	not at all		yes	not at all	richer	27	141	no births	no or unsure	5	not using
BJ7	74	138	4	74	672047	12	2017	17	15-19	all woman sample	74	atacora	urban	selected	atacora	urban	primary	unprotected well	10	no facility/bush/field	yes	yes	yes	no	no	yes	no	islam	bariba and related..	4	7	incomplete primary	male	58	able to read only parts of sentence	not at all	at least once a week	not at all		no	not at all	richest			no births	no or unsure	0	male condom
BJ7	74	60	8	74	672047	12	2017	25	25-29	all woman sample	74	atacora	urban	selected	atacora	urban	no education	protected well	on premises	no facility/bush/field	no	no	no	no	no	no	no	catholic	peulh and related	0	9	no education	female	57	cannot read at all	not at all	less than once a week	at least once a week		yes	not at all	poorest			no births	no or unsure	0	not using
BJ7	75	52	6	75	735232	12	2017	31	30-34	all woman sample	75	atacora	urban	selected	atacora	urban	no education	unprotected spring	5	no facility/bush/field	no	no	no	no	yes	yes	no	no religion	bariba and related..	0	6	no education	male	35	cannot read at all	not at all	at least once a week	not at all		yes	not at all	poorest			no births	no or unsure	0	not using
BJ7	75	4	2	75	735232	12	2017	16	15-19	all woman sample	75	atacora	urban	selected	atacora	urban	primary	unprotected well	on premises	no facility/bush/field	no	yes	no	no	no	no	no	catholic	bariba and related..	6	5	complete primary	female	38	able to read whole sentence	not at all	less than once a week	less than once a week		no	not at all	poorest			no births	no or unsure	0	not using
BJ7	75	4	1	75	735232	12	2017	38	35-39	all woman sample	75	atacora	urban	selected	atacora	urban	no education	unprotected well	on premises	no facility/bush/field	no	yes	no	no	no	no	no	no religion	bariba and related..	0	5	no education	female	38	cannot read at all	not at all	less than once a week	not at all		yes	not at all	poorest	21	145	no births	no or unsure	6	not using
BJ7	76	59	11	76	614383	1	2018	16	15-19	all woman sample	76	atacora	rural	selected	atacora	rural	no education	public tap/standpipe	30	no facility/bush/field	no	no	no	no	yes	yes	no	vodoun	betamaribe and related	0	13	no education	male	64	cannot read at all	not at all	not at all	not at all		yes	not at all	middle			no births	no or unsure	0	not using
BJ7	76	12	2	76	614383	1	2018	40	40-44	all woman sample	76	atacora	rural	selected	atacora	rural	no education	tube well or borehole	30	no facility/bush/field	no	no	no	no	no	yes	no	no religion	betamaribe and related	0	6	no education	male	45	cannot read at all	not at all	at least once a week	not at all		yes	not at all	middle	27	102	no births	no or unsure	0	not using
BJ7	76	65	2	76	614383	1	2018	44	40-44	all woman sample	76	atacora	rural	selected	atacora	rural	no education	tube well or borehole	20	no facility/bush/field	yes	yes	yes	no	yes	yes	no	catholic	betamaribe and related	0	17	no education	male	50	cannot read at all	not at all	at least once a week	at least once a week		yes	not at all	richer	31	126	no births	no or unsure	10	not using
BJ7	76	29	7	76	614383	1	2018	49	45-49	all woman sample	76	atacora	rural	selected	atacora	rural	no education	tube well or borehole	45	no facility/bush/field	no	no	no	no	no	no	no	catholic	betamaribe and related	0	7	no education	male	80	cannot read at all	not at all	at least once a week	not at all		no	not at all	poorer	32	333	no births	no or unsure	2	not using
BJ7	76	35	2	76	614383	1	2018	39	35-39	all woman sample	76	atacora	rural	selected	atacora	rural	no education	public tap/standpipe	15	no facility/bush/field	no	yes	no	no	yes	yes	no	no religion	betamaribe and related	0	11	no education	male	41	cannot read at all	not at all	less than once a week	not at all		no	not at all	poorer		258	no births	no or unsure	1	not using
BJ7	76	47	3	76	614383	1	2018	49	45-49	all woman sample	76	atacora	rural	selected	atacora	rural	no education	river/dam/lake/ponds/stream/canal/irrigation channel	20	no facility/bush/field	no	yes	no	no	no	no	no	vodoun	betamaribe and related	0	3	no education	male	26	cannot read at all	not at all	not at all	not at all		no	not at all	poorest	32	198	no births	no or unsure	3	not using
BJ7	77	76	16	77	743739	1	2018	17	15-19	all woman sample	77	atacora	rural	selected	atacora	rural	no education	unprotected well	10	no facility/bush/field	no	no	no	no	yes	yes	no	no religion	betamaribe and related	0	16	no education	male	42	cannot read at all	not at all	not at all	not at all		no	not at all	poorest			no births	no or unsure	0	not using
BJ7	77	5	2	77	743739	1	2018	43	40-44	all woman sample	77	atacora	rural	selected	atacora	rural	no education	unprotected spring	120	no facility/bush/field	no	yes	no	no	no	yes	no	protestant methodist	betamaribe and related	0	7	no education	male	46	cannot read at all	not at all	less than once a week	not at all		no	not at all	poorer		305	no births	no or unsure	1	not using
BJ7	77	69	2	77	743739	1	2018	19	15-19	all woman sample	77	atacora	rural	selected	atacora	rural	no education	unprotected well	20	no facility/bush/field	no	no	no	no	yes	no	no	no religion	betamaribe and related	0	4	no education	male	25	cannot read at all	not at all	not at all	not at all		no	not at all	poorest			no births	no or unsure	0	not using
BJ7	77	90	4	77	743739	1	2018	22	20-24	all woman sample	77	atacora	rural	selected	atacora	rural	no education	unprotected well	35	no facility/bush/field	no	yes	no	no	yes	no	no	islam	peulh and related	0	6	no education	male	64	cannot read at all	not at all	at least once a week	not at all		no	not at all	poorer			no births	no or unsure	0	not using
BJ7	79	198	1	79	1112460	1	2018	49	45-49	all woman sample	79	atacora	urban	selected	atacora	urban	no education	other	10	no facility/bush/field	no	no	no	no	no	no	no	catholic	betamaribe and related	0	9	no education	female	48	cannot read at all	not at all	less than once a week	less than once a week		no	not at all	middle	33	154	no births	no or unsure	7	not using
BJ7	79	135	2	79	1112460	1	2018	34	30-34	all woman sample	79	atacora	urban	selected	atacora	urban	secondary	tube well or borehole	120	no facility/bush/field	no	no	no	no	yes	no	no	catholic	yoa, lokpa and related.	11	3	incomplete secondary	male	38	able to read whole sentence	not at all	less than once a week	less than once a week		yes	not at all	poorer	35	74	no births	no or unsure	1	not using
BJ7	79	72	8	79	1112460	1	2018	19	15-19	all woman sample	79	atacora	urban	selected	atacora	urban	secondary	not a dejure resident	not a dejure resident	not a dejure resident	not a dejure resident	not a dejure resident	not a dejure resident	not a dejure resident	not a dejure resident	not a dejure resident	not a dejure resident	catholic	betamaribe and related	8	8	incomplete secondary	male	48	able to read whole sentence	not at all	at least once a week	not at all	not a dejure resident	no	not at all	poorest			no births	no or unsure	0	not using
BJ7	79	119	2	79	1112460	1	2018	49	45-49	all woman sample	79	atacora	urban	selected	atacora	urban	no education	tube well or borehole	15	no facility/bush/field	no	yes	no	no	yes	no	no	no religion	betamaribe and related	0	8	no education	male	60	cannot read at all	not at all	not at all	not at all		no	not at all	poorer	47	90	no births	no or unsure	6	not using
BJ7	80	104	16	80	881590	2	2018	17	15-19	all woman sample	80	atacora	rural	selected	atacora	rural	no education	not a dejure resident	not a dejure resident	not a dejure resident	not a dejure resident	not a dejure resident	not a dejure resident	not a dejure resident	not a dejure resident	not a dejure resident	not a dejure resident	catholic	betamaribe and related	0	16	no education	female	62	cannot read at all	not at all	not at all	at least once a week	not a dejure resident	no	not at all	poorer			no births	no or unsure	0	not using
BJ7	80	47	2	80	881590	2	2018	18	15-19	all woman sample	80	atacora	rural	selected	atacora	rural	no education	unprotected well	on premises	no facility/bush/field	no	no	no	no	no	no	no	vodoun	betamaribe and related	0	2	no education	female	69	cannot read at all	not at all	not at all	less than once a week		no	not at all	poorer			no births	no or unsure	0	not using
BJ7	80	75	12	80	881590	2	2018	18	15-19	all woman sample	80	atacora	rural	selected	atacora	rural	secondary	not a dejure resident	not a dejure resident	not a dejure resident	not a dejure resident	not a dejure resident	not a dejure resident	not a dejure resident	not a dejure resident	not a dejure resident	not a dejure resident	vodoun	betamaribe and related	9	26	incomplete secondary	male	45	able to read whole sentence	not at all	less than once a week	not at all	not a dejure resident	yes	not at all	richer			no births	no or unsure	0	not using
BJ7	80	123	2	80	881590	2	2018	48	45-49	all woman sample	80	atacora	rural	selected	atacora	rural	no education	tube well or borehole	10	no facility/bush/field	no	yes	no	no	yes	yes	no	no religion	betamaribe and related	0	18	no education	male	64	cannot read at all	not at all	not at all	not at all		no	not at all	poorest	21	238	no births	no or unsure	6	not using
BJ7	80	8	2	80	881590	2	2018	48	45-49	all woman sample	80	atacora	rural	selected	atacora	rural	no education	tube well or borehole	30	no facility/bush/field	no	no	no	no	no	yes	no	islam	peulh and related	0	15	no education	male	57	cannot read at all	not at all	less than once a week	not at all		no	not at all	poorest	17	71	no births	no or unsure	10	not using
BJ7	80	75	15	80	881590	2	2018	15	15-19	all woman sample	80	atacora	rural	selected	atacora	rural	primary	tube well or borehole	10	no facility/bush/field	yes	no	yes	no	yes	yes	no	vodoun	betamaribe and related	4	26	incomplete primary	male	45	able to read only parts of sentence	not at all	not at all	less than once a week		no	not at all	richer			no births	no or unsure	0	not using
BJ7	81	48	3	81	729752	1	2018	18	15-19	all woman sample	81	atacora	urban	selected	atacora	urban	primary	tube well or borehole	10	no facility/bush/field	no	no	no	no	yes	yes	no	no religion	betamaribe and related	5	7	incomplete primary	male	48	cannot read at all	not at all	not at all	not at all		yes	not at all	poorest			no births	no or unsure	0	not using
BJ7	81	38	6	81	729752	1	2018	49	45-49	all woman sample	81	atacora	urban	selected	atacora	urban	no education	unprotected spring	20	no facility/bush/field	no	no	no	no	no	no	no	vodoun	betamaribe and related	0	6	no education	male	30	cannot read at all	not at all	not at all	not at all		no	not at all	poorest	27	361	no births	no or unsure	3	not using
BJ7	81	97	7	81	729752	1	2018	47	45-49	all woman sample	81	atacora	urban	selected	atacora	urban	no education	tube well or borehole	35	no facility/bush/field	no	yes	no	no	yes	yes	no	catholic	betamaribe and related	0	16	no education	male	35	cannot read at all	not at all	less than once a week	not at all		no	not at all	poorest	21	105	no births	no or unsure	5	not using
BJ7	81	87	2	81	729752	2	2018	45	45-49	all woman sample	81	atacora	urban	selected	atacora	urban	no education	tube well or borehole	30	no facility/bush/field	no	yes	no	no	no	yes	no	catholic	betamaribe and related	0	8	no education	male	57	cannot read at all	not at all	at least once a week	not at all		yes	not at all	poorer	59	151	no births	no or unsure	4	not using
BJ7	81	48	4	81	729752	1	2018	16	15-19	all woman sample	81	atacora	urban	selected	atacora	urban	no education	tube well or borehole	10	no facility/bush/field	no	no	no	no	yes	yes	no	no religion	betamaribe and related	0	7	no education	male	48	cannot read at all	not at all	not at all	not at all		no	not at all	poorest			no births	no or unsure	0	not using
BJ7	81	48	2	81	729752	1	2018	45	45-49	all woman sample	81	atacora	urban	selected	atacora	urban	no education	tube well or borehole	10	no facility/bush/field	no	no	no	no	yes	yes	no	no religion	betamaribe and related	0	7	no education	male	48	cannot read at all	not at all	not at all	not at all		no	not at all	poorest	47	150	no births	no or unsure	5	not using
BJ7	81	127	3	81	729752	1	2018	32	30-34	all woman sample	81	atacora	urban	selected	atacora	urban	no education	unprotected well	10	no facility/bush/field	no	no	no	no	no	yes	no	vodoun	betamaribe and related	0	12	no education	male	30	cannot read at all	not at all	not at all	not at all		no	not at all	poorest	30	106	no births	no or unsure	3	not using
BJ7	81	18	2	81	729752	1	2018	49	45-49	all woman sample	81	atacora	urban	selected	atacora	urban	no education	unprotected well	10	no facility/bush/field	no	yes	no	no	no	no	no	no religion	betamaribe and related	0	7	no education	male	56	cannot read at all	not at all	not at all	not at all		no	not at all	poorest	40	266	no births	no or unsure	4	not using
BJ7	82	146	3	82	1990439	12	2017	24	20-24	all woman sample	82	atlantic	urban	selected	atlantic	urban	higher	piped into dwelling	on premises	flush to septic tank	yes	yes	yes	no	yes	yes	no	catholic	adja and related	16	6	higher	male	57	able to read whole sentence	not at all	at least once a week	at least once a week		yes	almost every day	richest			no births	no or unsure	0	not using
BJ7	82	27	4	82	1990439	12	2017	21	20-24	all woman sample	82	atlantic	urban	selected	atlantic	urban	secondary	tube well or borehole	5	pit latrine with slab	yes	no	yes	no	no	no	no	catholic	other nationalities	13	6	complete secondary	female	30	able to read whole sentence	not at all	at least once a week	at least once a week		yes	less than once a week	richest			no births	no or unsure	0	periodic abstinence
BJ7	82	27	2	82	1990439	12	2017	26	25-29	all woman sample	82	atlantic	urban	selected	atlantic	urban	secondary	tube well or borehole	5	pit latrine with slab	yes	no	yes	no	no	no	no	catholic	other nationalities	13	6	complete secondary	female	30	able to read whole sentence	not at all	at least once a week	at least once a week		yes	at least once a week	richest			no births	no or unsure	0	periodic abstinence
BJ7	82	164	1	82	1990439	12	2017	21	20-24	all woman sample	82	atlantic	urban	selected	atlantic	urban	secondary	tube well or borehole	30	pit latrine with slab	no	no	no	no	no	no	no	catholic	fon and related..	12	2	incomplete secondary	female	21	able to read whole sentence	less than once a week	at least once a week	at least once a week		yes	not at all	richer			no births	no or unsure	0	male condom
BJ7	82	78	4	82	1990439	12	2017	15	15-19	all woman sample	82	atlantic	urban	selected	atlantic	urban	secondary	piped to yard/plot	on premises	ventilated improved pit latrine (vip)	yes	yes	yes	no	no	yes	no	catholic	fon and related..	9	7	incomplete secondary	male	35	able to read whole sentence	not at all	at least once a week	at least once a week		no	not at all	richest			no births	no or unsure	0	not using
BJ7	82	146	2	82	1990439	12	2017	45	45-49	all woman sample	82	atlantic	urban	selected	atlantic	urban	secondary	piped into dwelling	on premises	flush to septic tank	yes	yes	yes	no	yes	yes	no	catholic	fon and related..	13	6	complete secondary	male	57	able to read whole sentence	at least once a week	at least once a week	at least once a week		yes	at least once a week	richest	27	180	no births	no or unsure	4	not using
BJ7	82	146	5	82	1990439	12	2017	17	15-19	all woman sample	82	atlantic	urban	selected	atlantic	urban	secondary	piped into dwelling	on premises	flush to septic tank	yes	yes	yes	no	yes	yes	no	catholic	adja and related	12	6	incomplete secondary	male	57	able to read whole sentence	less than once a week	at least once a week	at least once a week		yes	at least once a week	richest			no births	no or unsure	0	not using
BJ7	82	146	4	82	1990439	12	2017	20	20-24	all woman sample	82	atlantic	urban	selected	atlantic	urban	higher	piped into dwelling	on premises	flush to septic tank	yes	yes	yes	no	yes	yes	no	catholic	adja and related	15	6	higher	male	57	able to read whole sentence	not at all	at least once a week	at least once a week		yes	not at all	richest			no births	no or unsure	0	not using
BJ7	82	164	2	82	1990439	12	2017	19	15-19	all woman sample	82	atlantic	urban	selected	atlantic	urban	secondary	tube well or borehole	30	pit latrine with slab	no	no	no	no	no	no	no	catholic	fon and related..	10	2	incomplete secondary	female	21	able to read whole sentence	not at all	not at all	less than once a week		yes	not at all	richer			no births	no or unsure	0	not using
BJ7	82	27	5	82	1990439	12	2017	19	15-19	all woman sample	82	atlantic	urban	selected	atlantic	urban	secondary	tube well or borehole	5	pit latrine with slab	yes	no	yes	no	no	no	no	catholic	other nationalities	7	6	incomplete secondary	female	30	able to read whole sentence	not at all	less than once a week	less than once a week		yes	not at all	richest			no births	no or unsure	0	periodic abstinence
BJ7	82	27	6	82	1990439	12	2017	16	15-19	all woman sample	82	atlantic	urban	selected	atlantic	urban	primary	tube well or borehole	5	pit latrine with slab	yes	no	yes	no	no	no	no	catholic	yoruba and related..	4	6	incomplete primary	female	30	cannot read at all	not at all	at least once a week	at least once a week		no	not at all	richest			no births	no or unsure	0	not using
BJ7	82	27	1	82	1990439	12	2017	30	30-34	all woman sample	82	atlantic	urban	selected	atlantic	urban	primary	tube well or borehole	5	pit latrine with slab	yes	no	yes	no	no	no	no	catholic	other nationalities	3	6	incomplete primary	female	30	cannot read at all	not at all	not at all	at least once a week		yes	not at all	richest			no births	no or unsure	0	not using
BJ7	83	23	2	83	2469636	12	2017	42	40-44	all woman sample	83	atlantic	urban	selected	atlantic	urban	primary	piped to neighbor	on premises	pit latrine without slab/open pit	yes	yes	yes	no	no	no	no	other protestants	adja and related	3	4	incomplete primary	male	52	able to read whole sentence	not at all	at least once a week	at least once a week		yes	not at all	richest	72	77	no births	no or unsure	2	male condom
BJ7	83	46	1	83	2469636	12	2017	43	40-44	all woman sample	83	atlantic	urban	selected	atlantic	urban	primary	public tap/standpipe	10	pit latrine with slab	no	no	no	no	no	no	no	protestant methodist	fon and related..	4	3	incomplete primary	female	43	able to read whole sentence	not at all	not at all	less than once a week		yes	almost every day	richer	75	106	no births	no or unsure	2	not using
BJ7	83	162	2	83	2469636	12	2017	43	40-44	all woman sample	83	atlantic	urban	selected	atlantic	urban	no education	public tap/standpipe	6	ventilated improved pit latrine (vip)	no	yes	no	no	no	no	no	catholic	fon and related..	0	6	no education	male	50	cannot read at all	not at all	at least once a week	not at all		yes	not at all	middle	32	80	no births	no or unsure	5	not using
BJ7	83	232	5	83	2469636	12	2017	28	25-29	all woman sample	83	atlantic	urban	selected	atlantic	urban	secondary	piped into dwelling	on premises	flush to septic tank	yes	yes	yes	yes	no	yes	no	other protestants	fon and related..	13	5	complete secondary	male	47	able to read whole sentence	not at all	at least once a week	at least once a week		yes	at least once a week	richest			no births	no or unsure	0	not using
BJ7	83	232	3	83	2469636	12	2017	18	15-19	all woman sample	83	atlantic	urban	selected	atlantic	urban	secondary	piped into dwelling	on premises	flush to septic tank	yes	yes	yes	yes	no	yes	no	other protestants	fon and related..	12	5	incomplete secondary	male	47	able to read whole sentence	at least once a week	at least once a week	at least once a week		yes	almost every day	richest			no births	no or unsure	0	not using
BJ7	83	93	3	83	2469636	12	2017	15	15-19	all woman sample	83	atlantic	urban	selected	atlantic	urban	no education	public tap/standpipe	15	no facility/bush/field	no	no	no	no	no	yes	no	islam	fon and related..	0	5	no education	female	53	cannot read at all	not at all	not at all	not at all		no	not at all	poorer			no births	no or unsure	0	not using
BJ7	84	94	1	84	1004374	1	2018	35	35-39	all woman sample	84	atlantic	urban	selected	atlantic	urban	secondary	piped to neighbor	on premises	ventilated improved pit latrine (vip)	no	no	no	no	no	no	no	other christians	fon and related..	9	3	incomplete secondary	female	35	able to read whole sentence	not at all	not at all	not at all		yes	not at all	richer	73	114	no births	no or unsure	2	not using
BJ7	85	19	1	85	536552	1	2018	35	35-39	all woman sample	85	atlantic	urban	selected	atlantic	urban	no education	piped to neighbor	on premises	pit latrine with slab	no	yes	yes	no	no	yes	no	catholic	adja and related	0	4	no education	female	35	cannot read at all	not at all	at least once a week	less than once a week		yes	not at all	richest		124	no births	no or unsure	1	not using
BJ7	85	14	2	85	536552	1	2018	47	45-49	all woman sample	85	atlantic	urban	selected	atlantic	urban	primary	piped to neighbor	on premises	flush to septic tank	yes	yes	yes	no	yes	no	no	other christians	adja and related	5	5	incomplete primary	male	46	cannot read at all	not at all	at least once a week	at least once a week		yes	at least once a week	richest	40	137	no births	no or unsure	3	not using
BJ7	85	25	3	85	536552	1	2018	20	20-24	all woman sample	85	atlantic	urban	selected	atlantic	urban	secondary	piped to neighbor	on premises	pit latrine without slab/open pit	no	no	no	no	no	yes	no	catholic	adja and related	12	5	incomplete secondary	male	59	able to read whole sentence	not at all	at least once a week	at least once a week		no	not at all	richer			no births	no or unsure	0	periodic abstinence
BJ7	85	19	4	85	536552	1	2018	20	20-24	all woman sample	85	atlantic	urban	selected	atlantic	urban	secondary	piped to neighbor	on premises	pit latrine with slab	no	yes	yes	no	no	yes	no	no religion	adja and related	8	4	incomplete secondary	female	35	able to read whole sentence	at least once a week	less than once a week	not at all		no	not at all	richest			no births	no or unsure	0	male condom
BJ7	85	67	2	85	536552	1	2018	39	35-39	all woman sample	85	atlantic	urban	selected	atlantic	urban	no education	protected well	on premises	pit latrine with slab	yes	yes	yes	no	no	no	no	other christians	fon and related..	0	5	no education	male	38	cannot read at all	not at all	at least once a week	at least once a week		yes	not at all	richest	30	69	no births	no or unsure	3	not using
BJ7	85	35	4	85	536552	1	2018	21	20-24	all woman sample	85	atlantic	urban	selected	atlantic	urban	secondary	piped to neighbor	on premises	ventilated improved pit latrine (vip)	no	yes	no	no	no	yes	no	catholic	fon and related..	12	7	incomplete secondary	female	55	able to read whole sentence	less than once a week	at least once a week	at least once a week		yes	almost every day	richest			no births	no or unsure	0	male condom
BJ7	85	57	1	85	536552	1	2018	49	45-49	all woman sample	85	atlantic	urban	selected	atlantic	urban	primary	piped to neighbor	on premises	pit latrine with slab	no	yes	no	no	no	no	no	other christians	adja and related	5	2	incomplete primary	female	49	cannot read at all	not at all	less than once a week	not at all		yes	not at all	richer	24	254	no births	no or unsure	5	not using
BJ7	85	25	2	85	536552	1	2018	49	45-49	all woman sample	85	atlantic	urban	selected	atlantic	urban	no education	piped to neighbor	on premises	pit latrine without slab/open pit	no	no	no	no	no	yes	no	catholic	adja and related	0	5	no education	male	59	cannot read at all	not at all	at least once a week	less than once a week		yes	not at all	richer	78	111	no births	no or unsure	5	not using
BJ7	85	57	2	85	536552	1	2018	29	25-29	all woman sample	85	atlantic	urban	selected	atlantic	urban	secondary	not a dejure resident	not a dejure resident	not a dejure resident	not a dejure resident	not a dejure resident	not a dejure resident	not a dejure resident	not a dejure resident	not a dejure resident	not a dejure resident	other christians	fon and related..	10	2	incomplete secondary	female	49	able to read whole sentence	less than once a week	at least once a week	at least once a week	not a dejure resident	yes	almost every day	richer		126	no births	no or unsure	1	not using
BJ7	86	14	3	86	2200729	1	2018	19	15-19	all woman sample	86	atlantic	urban	selected	atlantic	urban	secondary	piped to neighbor	on premises	ventilated improved pit latrine (vip)	yes	yes	no	no	no	yes	no	catholic	fon and related..	9	6	incomplete secondary	male	33	able to read whole sentence	not at all	at least once a week	at least once a week		no	not at all	richer			no births	no or unsure	0	not using
BJ7	86	56	1	86	2200729	1	2018	49	45-49	all woman sample	86	atlantic	urban	selected	atlantic	urban	no education	piped to neighbor	on premises	no facility/bush/field	yes	no	no	no	no	no	no	other christians	fon and related..	0	5	no education	female	49	able to read only parts of sentence	less than once a week	less than once a week	less than once a week		yes	not at all	richer	23	83	no births	no or unsure	5	not using
BJ7	86	35	2	86	2200729	1	2018	42	40-44	all woman sample	86	atlantic	urban	selected	atlantic	urban	secondary	piped to neighbor	on premises	ventilated improved pit latrine (vip)	yes	yes	yes	no	no	yes	yes	islam	yoruba and related..	9	6	incomplete secondary	male	47	able to read whole sentence	not at all	at least once a week	at least once a week		yes	not at all	richest	18	93	no births	no or unsure	4	implants/norplant
BJ7	86	159	6	86	2200729	1	2018	48	45-49	all woman sample	86	atlantic	urban	selected	atlantic	urban	secondary	public tap/standpipe	60	ventilated improved pit latrine (vip)	yes	yes	yes	yes	no	no	yes	catholic	fon and related..	8	11	incomplete secondary	male	37	able to read whole sentence	not at all	not at all	at least once a week		yes	not at all	richest			no births	no or unsure	0	not using
BJ7	86	139	2	86	2200729	1	2018	34	30-34	all woman sample	86	atlantic	urban	selected	atlantic	urban	secondary	piped to neighbor	on premises	ventilated improved pit latrine (vip)	yes	no	yes	yes	no	yes	no	other christians	yoruba and related..	11	4	incomplete secondary	male	40	able to read whole sentence	less than once a week	at least once a week	at least once a week		yes	not at all	richest	68	75	no births	no or unsure	2	iud
BJ7	86	76	1	86	2200729	1	2018	29	25-29	all woman sample	86	atlantic	urban	selected	atlantic	urban	no education	piped to neighbor	on premises	ventilated improved pit latrine (vip)	no	no	no	no	no	no	no	other christians	fon and related..	0	6	no education	female	28	cannot read at all	not at all	at least once a week	at least once a week		yes	not at all	richer	28	62	no births	no or unsure	3	not using
BJ7	87	128	6	87	800604	12	2017	15	15-19	all woman sample	87	atlantic	urban	selected	atlantic	urban	secondary	piped to neighbor	on premises	ventilated improved pit latrine (vip)	yes	no	yes	no	yes	yes	no	catholic	bariba and related..	6	7	incomplete secondary	male	36	able to read whole sentence	not at all	not at all	at least once a week		no	not at all	richest			no births	no or unsure	0	not using
BJ7	87	90	6	87	800604	12	2017	17	15-19	all woman sample	87	atlantic	urban	selected	atlantic	urban	primary	piped into dwelling	on premises	flush to septic tank	yes	yes	yes	yes	no	yes	yes	other christians	adja and related	2	6	incomplete primary	male	60	able to read only parts of sentence	not at all	not at all	not at all		yes	not at all	richest			no births	no or unsure	0	not using
BJ7	87	26	1	87	800604	12	2017	49	45-49	all woman sample	87	atlantic	urban	selected	atlantic	urban	secondary	piped to neighbor	on premises	ventilated improved pit latrine (vip)	yes	no	yes	no	no	no	no	catholic	adja and related	9	4	incomplete secondary	female	49	able to read whole sentence	not at all	at least once a week	at least once a week		yes	not at all	richest	76	103	no births	no or unsure	7	not using
BJ7	87	153	4	87	800604	12	2017	28	25-29	all woman sample	87	atlantic	urban	selected	atlantic	urban	higher	piped into dwelling	on premises	flush to septic tank	yes	yes	yes	yes	no	yes	yes	catholic	fon and related..	16	6	higher	male	64	able to read whole sentence	at least once a week	at least once a week	at least once a week		yes	almost every day	richest			no births	no or unsure	0	not using
BJ7	87	115	1	87	800604	12	2017	46	45-49	all woman sample	87	atlantic	urban	selected	atlantic	urban	primary	piped to neighbor	on premises	ventilated improved pit latrine (vip)	yes	no	yes	no	no	no	no	catholic	adja and related	4	2	incomplete primary	female	46	able to read whole sentence	not at all	at least once a week	at least once a week		yes	not at all	richest	64	138	no births	no or unsure	4	not using
BJ7	87	128	7	87	800604	12	2017	15	15-19	all woman sample	87	atlantic	urban	selected	atlantic	urban	primary	piped to neighbor	on premises	ventilated improved pit latrine (vip)	yes	no	yes	no	yes	yes	no	catholic	bariba and related..	5	7	incomplete primary	male	36	able to read whole sentence	not at all	not at all	at least once a week		no	not at all	richest			no births	no or unsure	0	not using
BJ7	88	22	2	88	936220	12	2017	41	40-44	all woman sample	88	atlantic	urban	selected	atlantic	urban	no education	piped into dwelling	on premises	ventilated improved pit latrine (vip)	yes	yes	no	no	no	no	no	catholic	fon and related..	0	7	no education	male	51	cannot read at all	not at all	at least once a week	not at all		yes	not at all	richest	72	88	no births	no or unsure	5	withdrawal
BJ7	88	46	7	88	936220	12	2017	16	15-19	all woman sample	88	atlantic	urban	selected	atlantic	urban	no education	piped into dwelling	on premises	flush to septic tank	yes	yes	yes	yes	yes	yes	no	catholic	fon and related..	0	7	no education	male	64	able to read whole sentence	not at all	at least once a week	at least once a week		yes	not at all	richest			no births	no or unsure	0	not using
BJ7	88	46	5	88	936220	12	2017	17	15-19	all woman sample	88	atlantic	urban	selected	atlantic	urban	higher	piped into dwelling	on premises	flush to septic tank	yes	yes	yes	yes	yes	yes	no	catholic	fon and related..	14	7	higher	male	64	able to read whole sentence	not at all	at least once a week	at least once a week		yes	almost every day	richest			no births	no or unsure	0	not using
BJ7	88	46	3	88	936220	12	2017	21	20-24	all woman sample	88	atlantic	urban	selected	atlantic	urban	higher	piped into dwelling	on premises	flush to septic tank	yes	yes	yes	yes	yes	yes	no	catholic	fon and related..	15	7	higher	male	64	able to read whole sentence	at least once a week	at least once a week	at least once a week		yes	almost every day	richest			no births	no or unsure	0	male condom
BJ7	88	94	3	88	936220	12	2017	43	40-44	all woman sample	88	atlantic	urban	selected	atlantic	urban	primary	not a dejure resident	not a dejure resident	not a dejure resident	not a dejure resident	not a dejure resident	not a dejure resident	not a dejure resident	not a dejure resident	not a dejure resident	not a dejure resident	catholic	adja and related	0	3	incomplete primary	female	34	cannot read at all	not at all	at least once a week	at least once a week	not a dejure resident	yes	not at all	richest	23	128	no births	no or unsure	7	not using
BJ7	88	94	1	88	936220	12	2017	34	30-34	all woman sample	88	atlantic	urban	selected	atlantic	urban	primary	piped to neighbor	on premises	flush to septic tank	yes	yes	yes	no	no	no	no	catholic	adja and related	4	3	incomplete primary	female	34	able to read whole sentence	less than once a week	not at all	less than once a week		yes	not at all	richest	35	104	no births	no or unsure	3	not using
BJ7	88	10	10	88	936220	12	2017	15	15-19	all woman sample	88	atlantic	urban	selected	atlantic	urban	primary	piped into dwelling	on premises	ventilated improved pit latrine (vip)	yes	yes	yes	no	no	no	no	other christians	yoruba and related..	2	10	incomplete primary	female	52	cannot read at all	not at all	at least once a week	at least once a week		no	not at all	richest			no births	no or unsure	0	not using
BJ7	89	42	5	89	1182952	1	2018	16	15-19	all woman sample	89	atlantic	urban	selected	atlantic	urban	secondary	piped to neighbor	on premises	ventilated improved pit latrine (vip)	yes	no	yes	yes	yes	yes	yes	catholic	fon and related..	9	10	incomplete secondary	male	49	able to read whole sentence	at least once a week	at least once a week	at least once a week		no	not at all	richest			no births	no or unsure	0	not using
BJ7	89	147	3	89	1182952	12	2017	21	20-24	all woman sample	89	atlantic	urban	selected	atlantic	urban	primary	piped into dwelling	on premises	flush to septic tank	yes	yes	yes	yes	yes	yes	yes	islam	bariba and related..	5	8	incomplete primary	male	40	able to read only parts of sentence	less than once a week	at least once a week	at least once a week		yes	not at all	richest			no births	no or unsure	0	not using
BJ7	89	87	8	89	1182952	12	2017	16	15-19	all woman sample	89	atlantic	urban	selected	atlantic	urban	secondary	piped to neighbor	on premises	ventilated improved pit latrine (vip)	yes	yes	yes	no	no	yes	no	protestant methodist	fon and related..	8	10	incomplete secondary	male	48	able to read whole sentence	not at all	not at all	at least once a week		no	not at all	richest			no births	no or unsure	0	not using
BJ7	89	147	4	89	1182952	1	2018	15	15-19	all woman sample	89	atlantic	urban	selected	atlantic	urban	no education	piped into dwelling	on premises	flush to septic tank	yes	yes	yes	yes	yes	yes	yes	islam	bariba and related..	0	8	no education	male	40	cannot read at all	not at all	at least once a week	at least once a week		no	not at all	richest			no births	no or unsure	0	not using
BJ7	89	12	3	89	1182952	1	2018	18	15-19	all woman sample	89	atlantic	urban	selected	atlantic	urban	secondary	piped to neighbor	on premises	pit latrine with slab	yes	no	no	no	no	yes	no	protestant methodist	yoruba and related..	12	3	incomplete secondary	female	28	able to read whole sentence	less than once a week	at least once a week	at least once a week		no	not at all	richest			no births	no or unsure	0	not using
BJ7	89	12	2	89	1182952	1	2018	18	15-19	all woman sample	89	atlantic	urban	selected	atlantic	urban	secondary	piped to neighbor	on premises	pit latrine with slab	yes	no	no	no	no	yes	no	protestant methodist	yoruba and related..	13	3	complete secondary	female	28	able to read whole sentence	at least once a week	less than once a week	at least once a week		yes	almost every day	richest			no births	no or unsure	0	not using
BJ7	89	102	1	89	1182952	1	2018	43	40-44	all woman sample	89	atlantic	urban	selected	atlantic	urban	secondary	piped to neighbor	on premises	flush to septic tank	yes	yes	no	no	no	no	no	catholic	fon and related..	9	3	incomplete secondary	female	43	able to read whole sentence	not at all	at least once a week	at least once a week		yes	not at all	richest	33	157	no births	no or unsure	4	pill
BJ7	89	12	1	89	1182952	1	2018	26	25-29	all woman sample	89	atlantic	urban	selected	atlantic	urban	higher	piped to neighbor	on premises	pit latrine with slab	yes	no	no	no	no	yes	no	protestant methodist	yoruba and related..	17	3	higher	female	28	able to read whole sentence	not at all	at least once a week	at least once a week		yes	almost every day	richest			no births	no or unsure	0	not using
BJ7	89	57	1	89	1182952	1	2018	31	30-34	all woman sample	89	atlantic	urban	selected	atlantic	urban	primary	piped to neighbor	on premises	ventilated improved pit latrine (vip)	yes	no	yes	yes	no	no	yes	protestant methodist	adja and related	4	3	incomplete primary	female	31	able to read whole sentence	less than once a week	at least once a week	at least once a week		yes	almost every day	richest	93	61	no births	no or unsure	2	not using
BJ7	89	87	5	89	1182952	12	2017	15	15-19	all woman sample	89	atlantic	urban	selected	atlantic	urban	secondary	piped to neighbor	on premises	ventilated improved pit latrine (vip)	yes	yes	yes	no	no	yes	no	protestant methodist	fon and related..	8	10	incomplete secondary	male	48	able to read whole sentence	at least once a week	less than once a week	at least once a week		no	not at all	richest			no births	no or unsure	0	not using
BJ7	89	42	2	89	1182952	1	2018	47	45-49	all woman sample	89	atlantic	urban	selected	atlantic	urban	primary	piped to neighbor	on premises	ventilated improved pit latrine (vip)	yes	no	yes	yes	yes	yes	yes	other religions	adja and related	5	10	incomplete primary	male	49	able to read whole sentence	not at all	at least once a week	at least once a week		yes	not at all	richest	110	193	no births	no or unsure	3	not using
BJ7	90	198	4	90	1548328	1	2018	27	25-29	all woman sample	90	atlantic	urban	selected	atlantic	urban	higher	piped to neighbor	on premises	ventilated improved pit latrine (vip)	yes	no	yes	no	no	yes	no	other christians	fon and related..	16	5	higher	female	35	able to read whole sentence	less than once a week	less than once a week	at least once a week		yes	almost every day	richest			no births	no or unsure	0	not using
BJ7	90	198	5	90	1548328	1	2018	20	20-24	all woman sample	90	atlantic	urban	selected	atlantic	urban	secondary	piped to neighbor	on premises	ventilated improved pit latrine (vip)	yes	no	yes	no	no	yes	no	other christians	fon and related..	9	5	incomplete secondary	female	35	able to read whole sentence	not at all	not at all	at least once a week		no	not at all	richest			no births	no or unsure	0	not using
BJ7	90	95	1	90	1548328	1	2018	47	45-49	all woman sample	90	atlantic	urban	selected	atlantic	urban	primary	piped to yard/plot	on premises	ventilated improved pit latrine (vip)	yes	yes	yes	no	no	no	no	vodoun	fon and related..	2	4	incomplete primary	female	47	cannot read at all	not at all	at least once a week	at least once a week		yes	not at all	richest	26	157	no births	no or unsure	4	not using
BJ7	90	198	2	90	1548328	1	2018	23	20-24	all woman sample	90	atlantic	urban	selected	atlantic	urban	higher	piped to neighbor	on premises	ventilated improved pit latrine (vip)	yes	no	yes	no	no	yes	no	other christians	fon and related..	16	5	higher	female	35	able to read whole sentence	not at all	less than once a week	at least once a week		yes	almost every day	richest			no births	no or unsure	0	not using
BJ7	90	95	3	90	1548328	1	2018	15	15-19	all woman sample	90	atlantic	urban	selected	atlantic	urban	secondary	piped to yard/plot	on premises	ventilated improved pit latrine (vip)	yes	yes	yes	no	no	no	no	catholic	fon and related..	8	4	incomplete secondary	female	47	cannot read at all	not at all	at least once a week	at least once a week		no	not at all	richest			no births	no or unsure	0	not using
BJ7	90	95	2	90	1548328	1	2018	16	15-19	all woman sample	90	atlantic	urban	selected	atlantic	urban	secondary	piped to yard/plot	on premises	ventilated improved pit latrine (vip)	yes	yes	yes	no	no	no	no	catholic	fon and related..	10	4	incomplete secondary	female	47	able to read whole sentence	not at all	at least once a week	at least once a week		no	not at all	richest			no births	no or unsure	0	not using
BJ7	90	27	3	90	1548328	1	2018	18	15-19	all woman sample	90	atlantic	urban	selected	atlantic	urban	secondary	piped to neighbor	on premises	ventilated improved pit latrine (vip)	yes	yes	yes	no	no	yes	no	islam	fon and related..	9	4	incomplete secondary	male	32	able to read whole sentence	not at all	at least once a week	at least once a week		yes	not at all	richest			no births	no or unsure	0	male condom
BJ7	90	198	1	90	1548328	1	2018	35	35-39	all woman sample	90	atlantic	urban	selected	atlantic	urban	primary	piped to neighbor	on premises	ventilated improved pit latrine (vip)	yes	no	yes	no	no	yes	no	other christians	fon and related..	5	5	incomplete primary	female	35	able to read whole sentence	not at all	not at all	not at all		yes	not at all	richest	42	171	no births	no or unsure	3	not using
BJ7	91	248	5	91	542314	1	2018	16	15-19	all woman sample	91	atlantic	urban	selected	atlantic	urban	secondary	piped into dwelling	on premises	flush to septic tank	yes	yes	yes	no	no	yes	no	catholic	fon and related..	8	5	incomplete secondary	male	29	able to read whole sentence	not at all	not at all	at least once a week		no	not at all	richest			no births	no or unsure	0	not using
BJ7	92	152	1	92	1203024	1	2018	26	25-29	all woman sample	92	atlantic	urban	selected	atlantic	urban	higher	piped to neighbor	on premises	pit latrine with slab	yes	yes	no	no	no	no	no	other protestants	fon and related..	17	1	higher	female	25	able to read whole sentence	not at all	at least once a week	not at all		yes	not at all	richest			no births	no or unsure	0	not using
BJ7	92	13	2	92	1203024	1	2018	29	25-29	all woman sample	92	atlantic	urban	selected	atlantic	urban	no education	piped into dwelling	on premises	flush to septic tank	yes	yes	yes	yes	no	yes	no	protestant methodist	fon and related..	0	5	no education	male	38	able to read only parts of sentence	less than once a week	less than once a week	at least once a week		yes	not at all	richest	22	83	no births	no or unsure	2	not using
BJ7	92	65	3	92	1203024	1	2018	20	20-24	all woman sample	92	atlantic	urban	selected	atlantic	urban	primary	piped to neighbor	on premises	no facility/bush/field	no	no	no	no	no	no	no	other protestants	fon and related..	2	3	incomplete primary	female	24	cannot read at all	not at all	less than once a week	at least once a week		yes	not at all	middle			no births	no or unsure	0	not using
BJ7	92	30	1	92	1203024	1	2018	31	30-34	all woman sample	92	atlantic	urban	selected	atlantic	urban	no education	piped to yard/plot	on premises	ventilated improved pit latrine (vip)	yes	no	yes	no	no	no	no	celestes	fon and related..	0	3	no education	female	31	cannot read at all	not at all	not at all	less than once a week		yes	not at all	richest		192	no births	no or unsure	1	not using
BJ7	92	30	2	92	1203024	1	2018	17	15-19	all woman sample	92	atlantic	urban	selected	atlantic	urban	primary	piped to yard/plot	on premises	ventilated improved pit latrine (vip)	yes	no	yes	no	no	no	no	celestes	fon and related..	5	3	incomplete primary	female	31	able to read only parts of sentence	less than once a week	less than once a week	less than once a week		no	not at all	richest			no births	no or unsure	0	not using
BJ7	92	134	1	92	1203024	1	2018	26	25-29	all woman sample	92	atlantic	urban	selected	atlantic	urban	higher	piped to neighbor	on premises	pit latrine with slab	yes	no	no	no	no	no	no	other protestants	fon and related..	16	1	higher	female	26	able to read whole sentence	not at all	less than once a week	less than once a week		yes	almost every day	richest			no births	no or unsure	0	not using
BJ7	92	100	2	92	1203024	1	2018	43	40-44	all woman sample	92	atlantic	urban	selected	atlantic	urban	primary	piped to neighbor	on premises	ventilated improved pit latrine (vip)	yes	yes	yes	no	no	yes	no	other protestants	fon and related..	5	5	incomplete primary	male	50	able to read only parts of sentence	not at all	at least once a week	at least once a week		yes	not at all	richest		78	no births	no or unsure	1	not using
BJ7	93	67	3	93	1052448	1	2018	22	20-24	all woman sample	93	atlantic	urban	selected	atlantic	urban	higher	piped to neighbor	on premises	flush to septic tank	yes	no	yes	yes	no	no	no	catholic	fon and related..	16	4	higher	male	54	able to read whole sentence	not at all	not at all	less than once a week		yes	almost every day	richest			no births	no or unsure	0	male condom
BJ7	93	47	6	93	1052448	1	2018	17	15-19	all woman sample	93	atlantic	urban	selected	atlantic	urban	secondary	tube well or borehole	on premises	flush to septic tank	yes	yes	yes	yes	no	yes	yes	catholic	fon and related..	9	6	incomplete secondary	male	42	able to read whole sentence	less than once a week	not at all	at least once a week		no	not at all	richest			no births	no or unsure	0	not using
BJ7	93	18	1	93	1052448	1	2018	43	40-44	all woman sample	93	atlantic	urban	selected	atlantic	urban	no education	unprotected well	on premises	pit latrine with slab	no	yes	no	no	no	no	no	other christians	fon and related..	0	2	no education	female	43	cannot read at all	not at all	not at all	at least once a week		yes	not at all	richer	40	159	no births	no or unsure	4	not using
BJ7	93	47	2	93	1052448	1	2018	39	35-39	all woman sample	93	atlantic	urban	selected	atlantic	urban	secondary	tube well or borehole	on premises	flush to septic tank	yes	yes	yes	yes	no	yes	yes	catholic	fon and related..	13	6	complete secondary	male	42	able to read whole sentence	not at all	not at all	at least once a week		yes	almost every day	richest	35	73	no births	no or unsure	3	not using
BJ7	95	113	2	95	1100859	12	2017	44	40-44	all woman sample	95	atlantic	rural	selected	atlantic	rural	primary	tube well or borehole	10	no facility/bush/field	no	yes	no	no	no	yes	no	other christians	fon and related..	4	8	incomplete primary	male	44	cannot read at all	not at all	less than once a week	not at all		yes	not at all	middle	82	127	no births	no or unsure	1	not using
BJ7	95	34	10	95	1100859	12	2017	26	25-29	all woman sample	95	atlantic	rural	selected	atlantic	rural	secondary	not a dejure resident	not a dejure resident	not a dejure resident	not a dejure resident	not a dejure resident	not a dejure resident	not a dejure resident	not a dejure resident	not a dejure resident	not a dejure resident	catholic	fon and related..	9	10	incomplete secondary	male	43	able to read whole sentence	not at all	less than once a week	at least once a week	not a dejure resident	yes	not at all	richer			no births	no or unsure	0	withdrawal
BJ7	95	8	3	95	1100859	12	2017	18	15-19	all woman sample	95	atlantic	rural	selected	atlantic	rural	secondary	public tap/standpipe	20	ventilated improved pit latrine (vip)	yes	no	yes	no	no	yes	no	islam	dendi and related..	11	9	incomplete secondary	male	45	able to read whole sentence	not at all	less than once a week	at least once a week		yes	at least once a week	richest			no births	no or unsure	0	not using
BJ7	95	8	9	95	1100859	12	2017	29	25-29	all woman sample	95	atlantic	rural	selected	atlantic	rural	secondary	not a dejure resident	not a dejure resident	not a dejure resident	not a dejure resident	not a dejure resident	not a dejure resident	not a dejure resident	not a dejure resident	not a dejure resident	not a dejure resident	islam	dendi and related..	8	9	incomplete secondary	male	45	cannot read at all	not at all	not at all	less than once a week	not a dejure resident	yes	at least once a week	richest	26	79	no births	no or unsure	1	iud
BJ7	95	126	2	95	1100859	12	2017	40	40-44	all woman sample	95	atlantic	rural	selected	atlantic	rural	secondary	public tap/standpipe	10	pit latrine with slab	yes	no	yes	no	no	yes	no	islam	dendi and related..	10	5	incomplete secondary	male	42	no card with required language	not at all	at least once a week	at least once a week		yes	at least once a week	richest	47	70	no births	no or unsure	3	not using
BJ7	95	152	2	95	1100859	12	2017	45	45-49	all woman sample	95	atlantic	rural	selected	atlantic	rural	no education	public tap/standpipe	5	ventilated improved pit latrine (vip)	yes	yes	no	no	no	yes	no	catholic	fon and related..	0	6	no education	male	56	cannot read at all	not at all	at least once a week	not at all		no	not at all	richer	54	60	no births	no or unsure	10	not using
BJ7	95	139	2	95	1100859	12	2017	18	15-19	all woman sample	95	atlantic	rural	selected	atlantic	rural	secondary	piped to neighbor	on premises	pit latrine with slab	yes	yes	no	no	no	no	no	other christians	fon and related..	8	6	incomplete secondary	female	57	able to read whole sentence	not at all	less than once a week	less than once a week		no	not at all	richer			no births	no or unsure	0	not using
BJ7	95	21	2	95	1100859	12	2017	37	35-39	all woman sample	95	atlantic	rural	selected	atlantic	rural	primary	piped into dwelling	on premises	flush to septic tank	yes	yes	yes	yes	yes	yes	yes	other christians	fon and related..	5	4	incomplete primary	male	43	able to read whole sentence	not at all	at least once a week	at least once a week		yes	not at all	richest	54	79	no births	no or unsure	4	injections
BJ7	96	12	3	96	1601416	12	2017	17	15-19	all woman sample	96	atlantic	rural	selected	atlantic	rural	secondary	public tap/standpipe	10	ventilated improved pit latrine (vip)	no	no	no	no	yes	yes	no	catholic	fon and related..	9	7	incomplete secondary	male	53	able to read whole sentence	at least once a week	at least once a week	at least once a week		no	not at all	richer			no births	no or unsure	0	not using
BJ7	97	12	2	97	939253	11	2017	46	45-49	all woman sample	97	atlantic	rural	selected	atlantic	rural	primary	protected well	on premises	ventilated improved pit latrine (vip)	yes	yes	yes	yes	no	yes	no	other protestants	fon and related..	5	7	incomplete primary	male	51	able to read whole sentence	not at all	at least once a week	at least once a week		yes	not at all	richest	29	221	no births	no or unsure	6	not using
BJ7	97	5	2	97	939253	11	2017	18	15-19	all woman sample	97	atlantic	rural	selected	atlantic	rural	no education	unprotected well	on premises	other	yes	no	yes	no	no	yes	no	other protestants	adja and related	0	4	no education	female	38	cannot read at all	not at all	at least once a week	at least once a week		yes	not at all	richest			no births	no or unsure	0	not using
BJ7	97	19	5	97	939253	11	2017	21	20-24	all woman sample	97	atlantic	rural	selected	atlantic	rural	primary	piped to yard/plot	on premises	flush to pit latrine	yes	yes	yes	yes	yes	yes	yes	catholic	fon and related..	5	6	incomplete primary	male	45	able to read only parts of sentence	not at all	less than once a week	at least once a week		no	not at all	richest			no births	no or unsure	0	not using
BJ7	97	34	1	97	939253	11	2017	46	45-49	all woman sample	97	atlantic	rural	selected	atlantic	rural	primary	protected well	on premises	pit latrine with slab	yes	yes	yes	no	no	yes	no	catholic	fon and related..	5	7	incomplete primary	female	47	able to read only parts of sentence	not at all	less than once a week	at least once a week		yes	not at all	richest	83	123	no births	no or unsure	5	not using
BJ7	97	19	2	97	939253	11	2017	38	35-39	all woman sample	97	atlantic	rural	selected	atlantic	rural	secondary	piped to yard/plot	on premises	flush to pit latrine	yes	yes	yes	yes	yes	yes	yes	catholic	fon and related..	10	6	incomplete secondary	male	45	able to read whole sentence	not at all	at least once a week	at least once a week		yes	almost every day	richest	51	87	no births	no or unsure	3	not using
BJ7	97	86	2	97	939253	11	2017	16	15-19	all woman sample	97	atlantic	rural	selected	atlantic	rural	secondary	piped into dwelling	on premises	ventilated improved pit latrine (vip)	no	yes	no	no	no	no	no	vodoun	fon and related..	6	5	incomplete secondary	female	64	able to read whole sentence	not at all	at least once a week	not at all		no	not at all	richest			no births	no or unsure	0	not using
BJ7	97	56	5	97	939253	11	2017	21	20-24	all woman sample	97	atlantic	rural	selected	atlantic	rural	primary	unprotected well	on premises	no facility/bush/field	yes	yes	yes	no	no	yes	no	other protestants	fon and related..	1	12	incomplete primary	male	55	cannot read at all	not at all	less than once a week	at least once a week		yes	not at all	richest			no births	no or unsure	0	not using
BJ7	97	86	3	97	939253	11	2017	19	15-19	all woman sample	97	atlantic	rural	selected	atlantic	rural	no education	piped into dwelling	on premises	ventilated improved pit latrine (vip)	no	yes	no	no	no	no	no	vodoun	fon and related..	0	5	no education	female	64	cannot read at all	not at all	at least once a week	less than once a week		yes	not at all	richest			no births	no or unsure	0	not using
BJ7	97	34	5	97	939253	11	2017	17	15-19	all woman sample	97	atlantic	rural	selected	atlantic	rural	secondary	protected well	on premises	pit latrine with slab	yes	yes	yes	no	no	yes	no	catholic	adja and related	11	7	incomplete secondary	female	47	able to read whole sentence	less than once a week	at least once a week	at least once a week		no	at least once a week	richest			no births	no or unsure	0	not using
BJ7	97	56	3	97	939253	11	2017	29	25-29	all woman sample	97	atlantic	rural	selected	atlantic	rural	primary	unprotected well	on premises	no facility/bush/field	yes	yes	yes	no	no	yes	no	other protestants	fon and related..	4	12	incomplete primary	male	55	able to read only parts of sentence	not at all	less than once a week	at least once a week		yes	not at all	richest	33	63	no births	no or unsure	3	not using
BJ7	97	12	3	97	939253	11	2017	21	20-24	all woman sample	97	atlantic	rural	selected	atlantic	rural	secondary	protected well	on premises	ventilated improved pit latrine (vip)	yes	yes	yes	yes	no	yes	no	other protestants	fon and related..	13	7	complete secondary	male	51	able to read whole sentence	less than once a week	less than once a week	at least once a week		yes	almost every day	richest			no births	no or unsure	0	male condom
BJ7	98	95	2	98	525828	11	2017	40	40-44	all woman sample	98	atlantic	rural	selected	atlantic	rural	primary	piped to neighbor	on premises	pit latrine with slab	yes	yes	yes	yes	no	yes	no	other protestants	fon and related..	3	8	incomplete primary	male	45	cannot read at all	not at all	less than once a week	less than once a week		yes	not at all	richest	85	70	no births	no or unsure	5	injections
BJ7	98	59	2	98	525828	11	2017	35	35-39	all woman sample	98	atlantic	rural	selected	atlantic	rural	primary	unprotected well	on premises	pit latrine with slab	yes	yes	yes	no	no	no	no	other protestants	fon and related..	1	3	incomplete primary	male	40	able to read whole sentence	not at all	at least once a week	at least once a week		yes	not at all	richest		197	no births	no or unsure	1	not using
BJ7	98	95	3	98	525828	11	2017	17	15-19	all woman sample	98	atlantic	rural	selected	atlantic	rural	secondary	piped to neighbor	on premises	pit latrine with slab	yes	yes	yes	yes	no	yes	no	other protestants	fon and related..	10	8	incomplete secondary	male	45	able to read whole sentence	not at all	at least once a week	less than once a week		yes	not at all	richest			no births	no or unsure	0	not using
BJ7	98	68	2	98	525828	11	2017	38	35-39	all woman sample	98	atlantic	rural	selected	atlantic	rural	primary	unprotected well	on premises	flush to pit latrine	yes	yes	yes	yes	no	yes	no	catholic	fon and related..	1	3	incomplete primary	male	40	cannot read at all	not at all	at least once a week	at least once a week		yes	not at all	richest			no births	no or unsure	0	not using
BJ7	99	167	5	99	1013802	11	2017	17	15-19	all woman sample	99	atlantic	rural	selected	atlantic	rural	secondary	unprotected well	on premises	pit latrine with slab	yes	yes	yes	no	yes	yes	no	vodoun	fon and related..	11	8	incomplete secondary	male	64	able to read whole sentence	at least once a week	at least once a week	not at all		yes	not at all	richer			no births	no or unsure	0	not using
BJ7	99	59	3	99	1013802	11	2017	18	15-19	all woman sample	99	atlantic	rural	selected	atlantic	rural	primary	unprotected well	3	no facility/bush/field	no	no	no	no	no	no	no	catholic	fon and related..	2	4	incomplete primary	female	52	cannot read at all	not at all	at least once a week	not at all		yes	not at all	poorer			no births	no or unsure	0	not using
BJ7	99	136	1	99	1013802	11	2017	40	40-44	all woman sample	99	atlantic	rural	selected	atlantic	rural	no education	unprotected well	on premises	no facility/bush/field	yes	no	no	no	no	no	no	islam	yoruba and related..	0	6	no education	female	40	cannot read at all	not at all	at least once a week	not at all		yes	not at all	richer	34	146	no births	no or unsure	4	iud
BJ7	99	59	2	99	1013802	11	2017	20	20-24	all woman sample	99	atlantic	rural	selected	atlantic	rural	secondary	unprotected well	3	no facility/bush/field	no	no	no	no	no	no	no	other protestants	fon and related..	11	4	incomplete secondary	female	52	able to read whole sentence	not at all	at least once a week	not at all		yes	not at all	poorer			no births	no or unsure	0	not using
BJ7	99	121	2	99	1013802	11	2017	38	35-39	all woman sample	99	atlantic	rural	selected	atlantic	rural	no education	unprotected well	on premises	pit latrine with slab	no	no	no	no	no	yes	no	vodoun	fon and related..	0	6	no education	female	80	cannot read at all	not at all	not at all	less than once a week		no	not at all	richer	104	60	no births	no or unsure	4	not using
BJ7	99	106	1	99	1013802	11	2017	45	45-49	all woman sample	99	atlantic	rural	selected	atlantic	rural	secondary	unprotected well	on premises	pit latrine with slab	no	yes	no	no	no	no	no	other christians	yoruba and related..	8	4	incomplete secondary	female	45	cannot read at all	not at all	not at all	not at all		yes	not at all	richer	30	90	no births	no or unsure	3	not using
BJ7	99	13	3	99	1013802	11	2017	17	15-19	all woman sample	99	atlantic	rural	selected	atlantic	rural	secondary	unprotected well	on premises	ventilated improved pit latrine (vip)	yes	yes	yes	no	no	yes	yes	catholic	fon and related..	11	8	incomplete secondary	male	42	able to read whole sentence	at least once a week	at least once a week	at least once a week		no	less than once a week	richest			no births	no or unsure	0	not using
BJ7	99	59	4	99	1013802	11	2017	16	15-19	all woman sample	99	atlantic	rural	selected	atlantic	rural	primary	unprotected well	3	no facility/bush/field	no	no	no	no	no	no	no	other protestants	fon and related..	4	4	incomplete primary	female	52	cannot read at all	not at all	less than once a week	not at all		no	not at all	poorer			no births	no or unsure	0	not using
BJ7	99	121	4	99	1013802	11	2017	16	15-19	all woman sample	99	atlantic	rural	selected	atlantic	rural	secondary	unprotected well	on premises	pit latrine with slab	no	no	no	no	no	yes	no	vodoun	fon and related..	10	6	incomplete secondary	female	80	able to read whole sentence	not at all	at least once a week	not at all		no	not at all	richer			no births	no or unsure	0	not using
BJ7	100	244	1	100	1680665	12	2017	48	45-49	all woman sample	100	atlantic	rural	selected	atlantic	rural	no education	protected well	10	no facility/bush/field	no	no	yes	no	no	yes	no	catholic	fon and related..	0	8	no education	female	48	cannot read at all	not at all	at least once a week	not at all		yes	not at all	richer	50	137	no births	no or unsure	6	not using
BJ7	100	225	2	100	1680665	11	2017	38	35-39	all woman sample	100	atlantic	rural	selected	atlantic	rural	no education	unprotected well	40	no facility/bush/field	no	yes	no	no	no	yes	no	islam	yoruba and related..	0	6	no education	male	45	cannot read at all	not at all	less than once a week	not at all		yes	not at all	middle	21	195	no births	no or unsure	2	not using
BJ7	100	111	2	100	1680665	12	2017	34	30-34	all woman sample	100	atlantic	rural	selected	atlantic	rural	primary	public tap/standpipe	10	pit latrine without slab/open pit	no	no	no	no	no	no	no	catholic	fon and related..	6	8	complete primary	female	54	able to read whole sentence	not at all	at least once a week	less than once a week		yes	not at all	poorer	102	112	no births	no or unsure	1	not using
BJ7	100	244	4	100	1680665	12	2017	21	20-24	all woman sample	100	atlantic	rural	selected	atlantic	rural	no education	protected well	10	no facility/bush/field	no	no	yes	no	no	yes	no	catholic	fon and related..	0	8	no education	female	48	cannot read at all	not at all	at least once a week	not at all		yes	not at all	richer			no births	no or unsure	0	not using
BJ7	100	206	2	100	1680665	11	2017	43	40-44	all woman sample	100	atlantic	rural	selected	atlantic	rural	primary	river/dam/lake/ponds/stream/canal/irrigation channel	on premises	no facility/bush/field	no	no	no	no	no	yes	no	celestes	fon and related..	4	4	incomplete primary	male	35	cannot read at all	not at all	at least once a week	less than once a week		no	not at all	poorest	23	70	no births	no or unsure	7	not using
BJ7	101	122	8	101	1526423	11	2017	19	15-19	all woman sample	101	atlantic	rural	selected	atlantic	rural	secondary	unprotected well	on premises	pit latrine with slab	yes	yes	yes	no	no	yes	no	other protestants	fon and related..	9	8	incomplete secondary	male	38	able to read whole sentence	not at all	at least once a week	at least once a week		no	not at all	richest			no births	no or unsure	0	not using
BJ7	101	81	5	101	1526423	11	2017	17	15-19	all woman sample	101	atlantic	rural	selected	atlantic	rural	secondary	unprotected well	5	pit latrine with slab	no	no	no	no	no	yes	no	celestes	fon and related..	10	5	incomplete secondary	male	47	able to read whole sentence	not at all	not at all	not at all		no	not at all	richer			no births	no or unsure	0	not using
BJ7	101	101	2	101	1526423	11	2017	25	25-29	all woman sample	101	atlantic	rural	selected	atlantic	rural	no education	unprotected well	10	pit latrine without slab/open pit	no	yes	yes	no	yes	yes	no	catholic	fon and related..	0	5	no education	male	31	cannot read at all	not at all	at least once a week	not at all		yes	not at all	richer			no births	no or unsure	0	not using
BJ7	101	60	2	101	1526423	11	2017	32	30-34	all woman sample	101	atlantic	rural	selected	atlantic	rural	primary	piped to neighbor	on premises	no facility/bush/field	no	yes	no	no	no	no	no	other christians	fon and related..	6	4	complete primary	female	55	able to read whole sentence	not at all	at least once a week	not at all		yes	not at all	richer			no births	no or unsure	0	not using
BJ7	102	95	3	102	1026508	12	2017	22	20-24	all woman sample	102	atlantic	rural	selected	atlantic	rural	higher	tube well or borehole	on premises	flush to septic tank	yes	yes	yes	yes	yes	yes	yes	catholic	fon and related..	16	6	higher	male	53	able to read whole sentence	not at all	at least once a week	at least once a week		yes	almost every day	richest			no births	no or unsure	0	not using
BJ7	102	53	2	102	1026508	12	2017	32	30-34	all woman sample	102	atlantic	rural	selected	atlantic	rural	no education	protected well	5	pit latrine with slab	yes	no	no	no	no	yes	no	other protestants	fon and related..	0	3	no education	male	27	cannot read at all	not at all	less than once a week	less than once a week		yes	not at all	richer			no births	no or unsure	0	not using
BJ7	102	39	2	102	1026508	12	2017	40	40-44	all woman sample	102	atlantic	rural	selected	atlantic	rural	primary	unprotected well	on premises	pit latrine with slab	yes	no	no	no	no	no	no	catholic	fon and related..	2	9	incomplete primary	female	68	cannot read at all	not at all	at least once a week	less than once a week		yes	not at all	richer	17	126	no births	no or unsure	3	not using
BJ7	102	179	2	102	1026508	12	2017	23	20-24	all woman sample	102	atlantic	rural	selected	atlantic	rural	secondary	unprotected well	on premises	pit latrine with slab	yes	yes	yes	no	no	yes	no	islam	bariba and related..	10	3	incomplete secondary	male	30	able to read whole sentence	less than once a week	at least once a week	at least once a week		yes	less than once a week	richest			no births	no or unsure	0	not using
BJ7	102	151	5	102	1026508	12	2017	19	15-19	all woman sample	102	atlantic	rural	selected	atlantic	rural	secondary	unprotected well	on premises	pit latrine with slab	yes	no	yes	no	no	yes	no	islam	yoruba and related..	10	5	incomplete secondary	male	34	able to read whole sentence	not at all	at least once a week	at least once a week		yes	not at all	richest			no births	no or unsure	0	not using
BJ7	102	95	2	102	1026508	12	2017	48	45-49	all woman sample	102	atlantic	rural	selected	atlantic	rural	secondary	tube well or borehole	on premises	flush to septic tank	yes	yes	yes	yes	yes	yes	yes	catholic	fon and related..	10	6	incomplete secondary	male	53	able to read whole sentence	at least once a week	at least once a week	at least once a week		yes	not at all	richest	32	139	no births	no or unsure	4	not using
BJ7	102	179	3	102	1026508	12	2017	17	15-19	all woman sample	102	atlantic	rural	selected	atlantic	rural	secondary	unprotected well	on premises	pit latrine with slab	yes	yes	yes	no	no	yes	no	islam	bariba and related..	9	3	incomplete secondary	male	30	able to read whole sentence	not at all	not at all	at least once a week		no	not at all	richest			no births	no or unsure	0	implants/norplant
BJ7	102	25	2	102	1026508	12	2017	48	45-49	all woman sample	102	atlantic	rural	selected	atlantic	rural	no education	unprotected well	20	pit latrine with slab	yes	yes	no	no	no	no	no	catholic	fon and related..	0	2	no education	male	44	cannot read at all	not at all	at least once a week	not at all		no	not at all	richer	39	197	no births	no or unsure	6	not using
BJ7	103	46	2	103	1159226	12	2017	44	40-44	all woman sample	103	atlantic	rural	selected	atlantic	rural	no education	unprotected well	on premises	pit latrine with slab	no	yes	no	no	no	yes	no	celestes	fon and related..	0	7	no education	male	50	cannot read at all	not at all	at least once a week	less than once a week		yes	not at all	richer	37	75	no births	no or unsure	9	not using
BJ7	103	135	2	103	1159226	12	2017	40	40-44	all woman sample	103	atlantic	rural	selected	atlantic	rural	primary	tube well or borehole	on premises	flush to septic tank	yes	yes	yes	yes	no	yes	no	catholic	fon and related..	3	7	incomplete primary	male	50	cannot read at all	not at all	at least once a week	less than once a week		yes	not at all	richest	31	99	no births	no or unsure	3	not using
BJ7	104	86	3	104	508191	12	2017	22	20-24	all woman sample	104	atlantic	rural	selected	atlantic	rural	primary	piped to neighbor	on premises	pit latrine without slab/open pit	no	no	no	no	no	yes	no	catholic	fon and related..	6	8	complete primary	male	54	cannot read at all	not at all	less than once a week	less than once a week		no	not at all	middle			no births	no or unsure	0	not using
BJ7	104	106	3	104	508191	12	2017	20	20-24	all woman sample	104	atlantic	rural	selected	atlantic	rural	secondary	tube well or borehole	on premises	ventilated improved pit latrine (vip)	yes	yes	yes	yes	yes	yes	yes	other protestants	fon and related..	12	11	incomplete secondary	male	49	able to read whole sentence	not at all	at least once a week	at least once a week		no	at least once a week	richest			no births	no or unsure	0	not using
BJ7	104	106	2	104	508191	12	2017	40	40-44	all woman sample	104	atlantic	rural	selected	atlantic	rural	no education	tube well or borehole	on premises	ventilated improved pit latrine (vip)	yes	yes	yes	yes	yes	yes	yes	other protestants	fon and related..	0	11	no education	male	49	cannot read at all	not at all	less than once a week	less than once a week		yes	not at all	richest	71	74	no births	no or unsure	5	pill
BJ7	104	106	4	104	508191	12	2017	18	15-19	all woman sample	104	atlantic	rural	selected	atlantic	rural	secondary	tube well or borehole	on premises	ventilated improved pit latrine (vip)	yes	yes	yes	yes	yes	yes	yes	other protestants	fon and related..	12	11	incomplete secondary	male	49	able to read whole sentence	not at all	at least once a week	less than once a week		yes	at least once a week	richest			no births	no or unsure	0	not using
BJ7	104	126	4	104	508191	12	2017	20	20-24	all woman sample	104	atlantic	rural	selected	atlantic	rural	primary	unprotected well	10	pit latrine with slab	no	no	no	no	no	no	no	other protestants	fon and related..	5	5	incomplete primary	female	52	able to read whole sentence	not at all	at least once a week	not at all		no	not at all	middle			no births	no or unsure	0	not using
BJ7	105	55	9	105	853133	12	2017	20	20-24	all woman sample	105	atlantic	rural	selected	atlantic	rural	primary	unprotected well	on premises	pit latrine with slab	yes	yes	yes	no	no	yes	no	catholic	fon and related..	6	9	complete primary	female	40	able to read whole sentence	not at all	at least once a week	less than once a week		no	not at all	richest			no births	no or unsure	0	not using
BJ7	105	83	5	105	853133	12	2017	16	15-19	all woman sample	105	atlantic	rural	selected	atlantic	rural	secondary	piped to neighbor	on premises	ventilated improved pit latrine (vip)	yes	yes	yes	no	yes	yes	no	catholic	fon and related..	10	7	incomplete secondary	male	45	able to read whole sentence	not at all	at least once a week	at least once a week		no	not at all	richest			no births	no or unsure	0	not using
BJ7	105	83	2	105	853133	12	2017	45	45-49	all woman sample	105	atlantic	rural	selected	atlantic	rural	secondary	piped to neighbor	on premises	ventilated improved pit latrine (vip)	yes	yes	yes	no	yes	yes	no	catholic	fon and related..	9	7	incomplete secondary	male	45	able to read whole sentence	not at all	less than once a week	at least once a week		yes	not at all	richest	87	80	no births	no or unsure	4	periodic abstinence
BJ7	105	14	2	105	853133	12	2017	45	45-49	all woman sample	105	atlantic	rural	selected	atlantic	rural	primary	unprotected well	5	pit latrine with slab	yes	yes	yes	no	yes	yes	no	catholic	fon and related..	2	5	incomplete primary	male	56	cannot read at all	not at all	at least once a week	at least once a week		yes	not at all	richest	67	142	no births	no or unsure	2	not using
BJ7	105	83	4	105	853133	12	2017	20	20-24	all woman sample	105	atlantic	rural	selected	atlantic	rural	secondary	piped to neighbor	on premises	ventilated improved pit latrine (vip)	yes	yes	yes	no	yes	yes	no	catholic	fon and related..	12	7	incomplete secondary	male	45	able to read whole sentence	less than once a week	at least once a week	at least once a week		yes	almost every day	richest			no births	no or unsure	0	not using
BJ7	105	55	7	105	853133	12	2017	21	20-24	all woman sample	105	atlantic	rural	selected	atlantic	rural	secondary	unprotected well	on premises	pit latrine with slab	yes	yes	yes	no	no	yes	no	catholic	fon and related..	9	9	incomplete secondary	female	40	able to read whole sentence	not at all	at least once a week	at least once a week		no	not at all	richest			no births	no or unsure	0	not using
BJ7	105	55	3	105	853133	12	2017	17	15-19	all woman sample	105	atlantic	rural	selected	atlantic	rural	secondary	unprotected well	on premises	pit latrine with slab	yes	yes	yes	no	no	yes	no	catholic	fon and related..	11	9	incomplete secondary	female	40	able to read whole sentence	not at all	at least once a week	at least once a week		no	not at all	richest			no births	no or unsure	0	not using
BJ7	105	55	1	105	853133	12	2017	40	40-44	all woman sample	105	atlantic	rural	selected	atlantic	rural	no education	unprotected well	on premises	pit latrine with slab	yes	yes	yes	no	no	yes	no	catholic	fon and related..	0	9	no education	female	40	cannot read at all	not at all	at least once a week	at least once a week		yes	not at all	richest	46	82	no births	no or unsure	5	not using
BJ7	105	42	2	105	853133	12	2017	20	20-24	all woman sample	105	atlantic	rural	selected	atlantic	rural	secondary	piped to neighbor	on premises	flush, don't know where	yes	yes	no	no	no	yes	no	vodoun	fon and related..	8	3	incomplete secondary	male	27	able to read whole sentence	not at all	at least once a week	at least once a week		no	not at all	richest			no births	no or unsure	0	not using
BJ7	106	154	2	106	1906055	12	2017	31	30-34	all woman sample	106	atlantic	urban	selected	atlantic	urban	no education	tube well or borehole	10	no facility/bush/field	no	yes	yes	no	no	yes	no	other protestants	fon and related..	0	6	no education	male	34	cannot read at all	not at all	at least once a week	less than once a week		yes	not at all	richer			no births	no or unsure	0	not using
BJ7	106	96	3	106	1906055	12	2017	15	15-19	all woman sample	106	atlantic	urban	selected	atlantic	urban	no education	tube well or borehole	10	pit latrine without slab/open pit	no	yes	yes	no	no	no	no	other protestants	fon and related..	0	6	no education	female	45	cannot read at all	not at all	less than once a week	less than once a week		no	not at all	middle			no births	no or unsure	0	not using
BJ7	106	52	4	106	1906055	12	2017	19	15-19	all woman sample	106	atlantic	urban	selected	atlantic	urban	primary	tube well or borehole	5	pit latrine with slab	yes	yes	yes	no	no	yes	no	other christians	fon and related..	5	5	incomplete primary	male	28	cannot read at all	not at all	at least once a week	at least once a week		no	not at all	richer			no births	no or unsure	0	not using
BJ7	106	96	2	106	1906055	12	2017	18	15-19	all woman sample	106	atlantic	urban	selected	atlantic	urban	secondary	not a dejure resident	not a dejure resident	not a dejure resident	not a dejure resident	not a dejure resident	not a dejure resident	not a dejure resident	not a dejure resident	not a dejure resident	not a dejure resident	other christians	fon and related..	8	6	incomplete secondary	female	45	able to read whole sentence	not at all	not at all	not at all	not a dejure resident	no	not at all	middle			no births	no or unsure	0	not using
BJ7	106	81	5	106	1906055	12	2017	17	15-19	all woman sample	106	atlantic	urban	selected	atlantic	urban	secondary	unprotected well	15	pit latrine with slab	no	no	no	no	no	yes	no	other protestants	fon and related..	7	8	incomplete secondary	male	65	able to read only parts of sentence	not at all	less than once a week	not at all		no	not at all	poorer			no births	no or unsure	0	not using
BJ7	107	17	10	107	2253823	12	2017	17	15-19	all woman sample	107	atlantic	urban	selected	atlantic	urban	secondary	piped to yard/plot	on premises	ventilated improved pit latrine (vip)	yes	yes	yes	yes	no	yes	yes	catholic	fon and related..	10	10	incomplete secondary	male	47	able to read whole sentence	not at all	at least once a week	at least once a week		no	not at all	richest			no births	no or unsure	0	not using
BJ7	107	59	2	107	2253823	12	2017	24	20-24	all woman sample	107	atlantic	urban	selected	atlantic	urban	higher	unprotected well	on premises	ventilated improved pit latrine (vip)	yes	yes	yes	no	no	yes	no	other protestants	fon and related..	15	3	higher	male	26	able to read whole sentence	not at all	at least once a week	at least once a week		yes	not at all	richest			no births	no or unsure	0	not using
BJ7	107	229	1	107	2253823	12	2017	48	45-49	all woman sample	107	atlantic	urban	selected	atlantic	urban	primary	unprotected well	on premises	pit latrine with slab	no	no	no	no	no	no	no	catholic	fon and related..	2	8	incomplete primary	female	48	cannot read at all	not at all	at least once a week	not at all		no	not at all	middle	64	173	no births	no or unsure	6	not using
BJ7	107	17	2	107	2253823	12	2017	40	40-44	all woman sample	107	atlantic	urban	selected	atlantic	urban	no education	piped to yard/plot	on premises	ventilated improved pit latrine (vip)	yes	yes	yes	yes	no	yes	yes	catholic	fon and related..	0	10	no education	male	47	cannot read at all	not at all	at least once a week	at least once a week		yes	not at all	richest	63	120	no births	no or unsure	3	not using
BJ7	107	250	2	107	2253823	12	2017	43	40-44	all woman sample	107	atlantic	urban	selected	atlantic	urban	no education	unprotected well	on premises	pit latrine with slab	yes	yes	yes	no	no	no	no	protestant methodist	fon and related..	0	3	no education	male	44	cannot read at all	not at all	at least once a week	at least once a week		yes	not at all	richest	55	182	no births	no or unsure	2	not using
BJ7	108	11	3	108	248950	1	2018	20	20-24	all woman sample	108	atlantic	urban	selected	atlantic	urban	secondary	piped into dwelling	on premises	ventilated improved pit latrine (vip)	yes	no	yes	yes	yes	yes	no	islam	bariba and related..	13	9	complete secondary	male	40	able to read whole sentence	not at all	not at all	not at all		yes	almost every day	richest			no births	no or unsure	0	not using
BJ7	108	166	4	108	248950	1	2018	19	15-19	all woman sample	108	atlantic	urban	selected	atlantic	urban	secondary	unprotected well	on premises	flush to septic tank	yes	yes	yes	yes	no	yes	no	other protestants	fon and related..	8	7	incomplete secondary	male	61	able to read whole sentence	less than once a week	at least once a week	at least once a week		yes	at least once a week	richest			no births	no or unsure	0	not using
BJ7	108	88	2	108	248950	1	2018	45	45-49	all woman sample	108	atlantic	urban	selected	atlantic	urban	primary	piped to neighbor	on premises	ventilated improved pit latrine (vip)	yes	yes	yes	no	no	yes	no	islam	yoruba and related..	5	4	incomplete primary	male	59	able to read whole sentence	not at all	at least once a week	at least once a week		yes	not at all	richest	33	165	no births	no or unsure	2	not using
BJ7	108	62	10	108	248950	1	2018	29	25-29	all woman sample	108	atlantic	urban	selected	atlantic	urban	secondary	protected well	on premises	pit latrine with slab	yes	yes	yes	no	no	yes	no	islam	dendi and related..	10	15	incomplete secondary	male	52	able to read whole sentence	at least once a week	at least once a week	at least once a week		yes	almost every day	richest	50	85	no births	no or unsure	2	not using
BJ7	108	127	2	108	248950	1	2018	32	30-34	all woman sample	108	atlantic	urban	selected	atlantic	urban	secondary	protected well	on premises	ventilated improved pit latrine (vip)	yes	yes	yes	yes	no	yes	no	islam	dendi and related..	10	4	incomplete secondary	male	35	able to read whole sentence	not at all	at least once a week	at least once a week		yes	not at all	richest	27	74	no births	no or unsure	2	not using
BJ7	109	41	11	109	968681	1	2018	17	15-19	all woman sample	109	atlantic	urban	selected	atlantic	urban	primary	piped to yard/plot	on premises	flush to septic tank	yes	yes	yes	yes	no	yes	yes	islam	other beninois	2	11	incomplete primary	male	45	cannot read at all	not at all	less than once a week	at least once a week		no	not at all	richest			no births	no or unsure	0	not using
BJ7	109	41	4	109	968681	1	2018	22	20-24	all woman sample	109	atlantic	urban	selected	atlantic	urban	higher	piped to yard/plot	on premises	flush to septic tank	yes	yes	yes	yes	no	yes	yes	catholic	fon and related..	16	11	higher	male	45	able to read whole sentence	less than once a week	at least once a week	at least once a week		yes	almost every day	richest			no births	no or unsure	0	not using
BJ7	109	130	2	109	968681	1	2018	30	30-34	all woman sample	109	atlantic	urban	selected	atlantic	urban	higher	piped into dwelling	on premises	flush to septic tank	yes	yes	yes	yes	no	yes	yes	other christians	fon and related..	16	4	higher	male	35	able to read whole sentence	not at all	less than once a week	at least once a week		yes	almost every day	richest	28	90	no births	no or unsure	2	not using
BJ7	109	189	2	109	968681	1	2018	22	20-24	all woman sample	109	atlantic	urban	selected	atlantic	urban	higher	piped into dwelling	on premises	flush to septic tank	yes	yes	no	no	no	yes	no	catholic	fon and related..	15	3	higher	female	55	able to read whole sentence	not at all	less than once a week	less than once a week		yes	almost every day	richest			no births	no or unsure	0	not using
BJ7	109	56	2	109	968681	1	2018	35	35-39	all woman sample	109	atlantic	urban	selected	atlantic	urban	secondary	piped to yard/plot	on premises	flush to septic tank	yes	yes	yes	yes	no	yes	yes	catholic	fon and related..	13	5	complete secondary	male	39	able to read whole sentence	less than once a week	at least once a week	at least once a week		yes	almost every day	richest	22	80	no births	no or unsure	3	not using
BJ7	109	26	2	109	968681	1	2018	24	20-24	all woman sample	109	atlantic	urban	selected	atlantic	urban	secondary	unprotected well	on premises	flush to septic tank	no	yes	no	no	no	no	no	celestes	fon and related..	12	5	incomplete secondary	female	41	able to read whole sentence	at least once a week	at least once a week	less than once a week		yes	almost every day	richest			no births	no or unsure	0	periodic abstinence
BJ7	109	41	8	109	968681	1	2018	15	15-19	all woman sample	109	atlantic	urban	selected	atlantic	urban	secondary	piped to yard/plot	on premises	flush to septic tank	yes	yes	yes	yes	no	yes	yes	catholic	fon and related..	10	11	incomplete secondary	male	45	able to read whole sentence	less than once a week	not at all	at least once a week		no	not at all	richest			no births	no or unsure	0	not using
BJ7	109	41	7	109	968681	1	2018	17	15-19	all woman sample	109	atlantic	urban	selected	atlantic	urban	secondary	piped to yard/plot	on premises	flush to septic tank	yes	yes	yes	yes	no	yes	yes	catholic	fon and related..	11	11	incomplete secondary	male	45	able to read whole sentence	less than once a week	not at all	at least once a week		no	not at all	richest			no births	no or unsure	0	not using
BJ7	109	41	2	109	968681	1	2018	42	40-44	all woman sample	109	atlantic	urban	selected	atlantic	urban	no education	piped to yard/plot	on premises	flush to septic tank	yes	yes	yes	yes	no	yes	yes	catholic	fon and related..	0	11	no education	male	45	cannot read at all	not at all	not at all	at least once a week		yes	almost every day	richest	38	143	no births	no or unsure	4	periodic abstinence
BJ7	109	26	1	109	968681	1	2018	41	40-44	all woman sample	109	atlantic	urban	selected	atlantic	urban	secondary	unprotected well	on premises	flush to septic tank	no	yes	no	no	no	no	no	other protestants	fon and related..	9	5	incomplete secondary	female	41	able to read whole sentence	not at all	at least once a week	less than once a week		yes	not at all	richest	33	142	no births	no or unsure	5	not using
BJ7	109	11	1	109	968681	1	2018	41	40-44	all woman sample	109	atlantic	urban	selected	atlantic	urban	primary	piped to neighbor	on premises	pit latrine with slab	yes	yes	yes	no	no	no	no	other protestants	adja and related	3	6	incomplete primary	female	41	cannot read at all	not at all	at least once a week	less than once a week		yes	not at all	richest	31	251	no births	no or unsure	2	not using
BJ7	110	73	3	110	1130749	12	2017	15	15-19	all woman sample	110	atlantic	urban	selected	atlantic	urban	primary	piped to yard/plot	on premises	flush to septic tank	yes	yes	yes	yes	no	yes	yes	catholic	dendi and related..	3	3	incomplete primary	male	63	able to read only parts of sentence	not at all	at least once a week	at least once a week		no	not at all	richest			no births	no or unsure	0	not using
BJ7	110	147	2	110	1130749	12	2017	38	35-39	all woman sample	110	atlantic	urban	selected	atlantic	urban	no education	piped to neighbor	on premises	pit latrine with slab	yes	yes	yes	no	no	yes	no	celestes	fon and related..	0	2	no education	male	62	cannot read at all	not at all	at least once a week	at least once a week		yes	not at all	richest	24	77	no births	no or unsure	3	not using
BJ7	110	85	1	110	1130749	12	2017	44	40-44	all woman sample	110	atlantic	urban	selected	atlantic	urban	no education	piped to neighbor	on premises	pit latrine with slab	no	yes	no	no	no	yes	no	celestes	fon and related..	0	6	no education	female	44	cannot read at all	not at all	at least once a week	less than once a week		no	not at all	richer	25	208	no births	no or unsure	5	not using
BJ7	110	36	5	110	1130749	12	2017	27	25-29	all woman sample	110	atlantic	urban	selected	atlantic	urban	higher	piped into dwelling	on premises	pit latrine with slab	yes	no	no	no	no	yes	no	catholic	fon and related..	15	6	higher	male	54	able to read whole sentence	not at all	at least once a week	at least once a week		yes	at least once a week	richest			no births	no or unsure	0	not using
BJ7	110	36	6	110	1130749	12	2017	21	20-24	all woman sample	110	atlantic	urban	selected	atlantic	urban	higher	piped into dwelling	on premises	pit latrine with slab	yes	no	no	no	no	yes	no	catholic	fon and related..	15	6	higher	male	54	able to read whole sentence	not at all	at least once a week	at least once a week		yes	less than once a week	richest			no births	no or unsure	0	not using
BJ7	111	108	4	111	1444259	1	2018	15	15-19	all woman sample	111	atlantic	urban	selected	atlantic	urban	secondary	piped into dwelling	on premises	flush to septic tank	yes	yes	yes	yes	no	yes	yes	catholic	fon and related..	10	8	incomplete secondary	male	56	able to read whole sentence	less than once a week	not at all	at least once a week		yes	almost every day	richest			no births	no or unsure	0	not using
BJ7	111	204	6	111	1444259	1	2018	16	15-19	all woman sample	111	atlantic	urban	selected	atlantic	urban	secondary	piped into dwelling	on premises	pit latrine with slab	yes	yes	yes	no	no	yes	no	islam	yoruba and related..	11	12	incomplete secondary	male	53	able to read whole sentence	not at all	at least once a week	at least once a week		no	not at all	richest			no births	no or unsure	0	not using
BJ7	111	166	4	111	1444259	1	2018	19	15-19	all woman sample	111	atlantic	urban	selected	atlantic	urban	secondary	piped into dwelling	on premises	flush to septic tank	yes	no	yes	yes	no	yes	yes	catholic	fon and related..	13	4	complete secondary	female	39	able to read whole sentence	not at all	less than once a week	at least once a week		yes	almost every day	richest			no births	no or unsure	0	male condom
BJ7	111	223	1	111	1444259	1	2018	49	45-49	all woman sample	111	atlantic	urban	selected	atlantic	urban	primary	piped into dwelling	on premises	flush to septic tank	yes	yes	yes	yes	no	no	no	celestes	fon and related..	5	4	incomplete primary	female	49	able to read whole sentence	not at all	at least once a week	at least once a week		yes	not at all	richest	32	192	no births	no or unsure	3	not using
BJ7	111	204	2	111	1444259	1	2018	46	45-49	all woman sample	111	atlantic	urban	selected	atlantic	urban	secondary	piped into dwelling	on premises	pit latrine with slab	yes	yes	yes	no	no	yes	no	islam	yoruba and related..	9	12	incomplete secondary	male	53	able to read whole sentence	not at all	at least once a week	at least once a week		yes	not at all	richest	40	160	no births	no or unsure	6	not using
BJ7	111	108	3	111	1444259	1	2018	18	15-19	all woman sample	111	atlantic	urban	selected	atlantic	urban	secondary	piped into dwelling	on premises	flush to septic tank	yes	yes	yes	yes	no	yes	yes	catholic	fon and related..	13	8	complete secondary	male	56	able to read whole sentence	less than once a week	at least once a week	at least once a week		yes	almost every day	richest			no births	no or unsure	0	not using
BJ7	111	204	5	111	1444259	1	2018	21	20-24	all woman sample	111	atlantic	urban	selected	atlantic	urban	higher	piped into dwelling	on premises	pit latrine with slab	yes	yes	yes	no	no	yes	no	islam	yoruba and related..	15	12	higher	male	53	able to read whole sentence	not at all	at least once a week	at least once a week		yes	almost every day	richest			no births	no or unsure	0	not using
BJ7	111	147	3	111	1444259	1	2018	21	20-24	all woman sample	111	atlantic	urban	selected	atlantic	urban	secondary	piped into dwelling	on premises	flush to septic tank	yes	yes	yes	yes	no	no	no	catholic	adja and related	10	3	incomplete secondary	female	52	able to read whole sentence	not at all	at least once a week	at least once a week		yes	almost every day	richest			no births	no or unsure	0	not using
BJ7	111	204	3	111	1444259	1	2018	23	20-24	all woman sample	111	atlantic	urban	selected	atlantic	urban	higher	piped into dwelling	on premises	pit latrine with slab	yes	yes	yes	no	no	yes	no	islam	yoruba and related..	15	12	higher	male	53	able to read whole sentence	not at all	at least once a week	at least once a week		yes	almost every day	richest			no births	no or unsure	0	male condom
BJ7	111	147	2	111	1444259	1	2018	16	15-19	all woman sample	111	atlantic	urban	selected	atlantic	urban	secondary	piped into dwelling	on premises	flush to septic tank	yes	yes	yes	yes	no	no	no	catholic	adja and related	12	3	incomplete secondary	female	52	able to read whole sentence	not at all	not at all	at least once a week		no	at least once a week	richest			no births	no or unsure	0	not using
BJ7	111	242	2	111	1444259	1	2018	33	30-34	all woman sample	111	atlantic	urban	selected	atlantic	urban	higher	piped into dwelling	on premises	flush to septic tank	yes	yes	yes	yes	no	yes	no	other protestants	fon and related..	14	5	higher	male	39	able to read whole sentence	not at all	at least once a week	at least once a week		yes	at least once a week	richest	13	63	no births	no or unsure	2	not using
BJ7	112	62	2	112	1142734	12	2017	29	25-29	all woman sample	112	atlantic	urban	selected	atlantic	urban	secondary	unprotected well	on premises	pit latrine with slab	yes	no	no	no	no	yes	no	catholic	fon and related..	8	3	incomplete secondary	male	37	able to read whole sentence	not at all	at least once a week	not at all		yes	not at all	richer		124	no births	no or unsure	1	not using
BJ7	112	93	2	112	1142734	12	2017	24	20-24	all woman sample	112	atlantic	urban	selected	atlantic	urban	higher	piped to neighbor	on premises	pit latrine with slab	yes	yes	yes	no	no	no	no	catholic	fon and related..	13	3	higher	female	75	able to read whole sentence	less than once a week	at least once a week	at least once a week		yes	almost every day	richest			no births	no or unsure	0	not using
BJ7	113	29	1	113	1380999	12	2017	47	45-49	all woman sample	113	atlantic	rural	selected	atlantic	rural	primary	public tap/standpipe	10	pit latrine with slab	no	no	no	no	no	no	no	other christians	adja and related	5	3	incomplete primary	female	47	able to read only parts of sentence	not at all	at least once a week	less than once a week		yes	not at all	poorer	39	110	no births	no or unsure	4	not using
BJ7	113	59	2	113	1380999	12	2017	42	40-44	all woman sample	113	atlantic	rural	selected	atlantic	rural	no education	public tap/standpipe	10	no facility/bush/field	no	no	no	no	no	no	no	other christians	fon and related..	0	7	no education	male	50	cannot read at all	not at all	at least once a week	not at all		no	not at all	poorer	43	87	no births	no or unsure	5	not using
BJ7	113	89	1	113	1380999	12	2017	38	35-39	all woman sample	113	atlantic	rural	selected	atlantic	rural	no education	rainwater	on premises	ventilated improved pit latrine (vip)	yes	yes	yes	no	yes	yes	no	other christians	fon and related..	0	12	no education	female	38	cannot read at all	not at all	at least once a week	not at all		yes	not at all	richer	26	207	no births	no or unsure	1	not using
BJ7	113	118	3	113	1380999	12	2017	45	45-49	all woman sample	113	atlantic	rural	selected	atlantic	rural	no education	tube well or borehole	45	no facility/bush/field	no	yes	no	no	yes	yes	no	vodoun	fon and related..	0	7	no education	male	57	cannot read at all	not at all	not at all	not at all		no	not at all	poorer	24	150	no births	no or unsure	6	not using
BJ7	113	69	2	113	1380999	12	2017	42	40-44	all woman sample	113	atlantic	rural	selected	atlantic	rural	no education	piped to neighbor	on premises	pit latrine with slab	no	no	no	no	yes	yes	no	celestes	fon and related..	0	8	no education	male	43	cannot read at all	not at all	less than once a week	not at all		yes	not at all	richer	16	95	no births	no or unsure	6	not using
BJ7	114	50	2	114	911779	12	2017	20	20-24	all woman sample	114	atlantic	rural	selected	atlantic	rural	primary	public tap/standpipe	60	no facility/bush/field	no	no	no	no	yes	yes	no	catholic	adja and related	4	2	incomplete primary	male	25	cannot read at all	not at all	at least once a week	less than once a week		yes	not at all	middle			no births	no or unsure	0	not using
BJ7	115	135	6	115	1717426	11	2017	18	15-19	all woman sample	115	atlantic	rural	selected	atlantic	rural	primary	unprotected well	20	no facility/bush/field	no	no	no	no	no	no	no	celestes	fon and related..	4	6	incomplete primary	male	70	cannot read at all	not at all	not at all	not at all		yes	not at all	poorest			no births	no or unsure	0	not using
BJ7	116	54	2	116	865526	12	2017	45	45-49	all woman sample	116	atlantic	rural	selected	atlantic	rural	no education	tube well or borehole	5	no facility/bush/field	no	no	no	no	no	no	no	other christians	fon and related..	0	3	no education	male	50	cannot read at all	not at all	at least once a week	not at all		no	not at all	poorer	18	81	no births	no or unsure	4	not using
BJ7	116	65	3	116	865526	12	2017	16	15-19	all woman sample	116	atlantic	rural	selected	atlantic	rural	primary	tube well or borehole	10	no facility/bush/field	no	yes	no	no	no	yes	no	other christians	fon and related..	3	3	incomplete primary	male	27	cannot read at all	not at all	at least once a week	not at all		no	not at all	poorer			no births	no or unsure	0	not using
BJ7	117	70	2	117	2122403	12	2017	39	35-39	all woman sample	117	atlantic	urban	selected	atlantic	urban	primary	rainwater	30	no facility/bush/field	no	yes	no	no	no	yes	no	other christians	fon and related..	5	6	incomplete primary	male	45	able to read whole sentence	not at all	at least once a week	not at all		yes	not at all	middle	53	135	no births	no or unsure	3	not using
BJ7	118	38	2	118	1739484	12	2017	23	20-24	all woman sample	118	atlantic	rural	selected	atlantic	rural	no education	public tap/standpipe	5	pit latrine with slab	no	no	no	no	no	no	no	other christians	fon and related..	0	3	no education	female	51	able to read whole sentence	not at all	not at all	not at all		yes	not at all	middle			no births	no or unsure	0	not using
BJ7	118	28	3	118	1739484	12	2017	15	15-19	all woman sample	118	atlantic	rural	selected	atlantic	rural	secondary	tube well or borehole	5	pit latrine without slab/open pit	no	yes	yes	no	no	yes	no	catholic	fon and related..	8	6	incomplete secondary	male	52	able to read whole sentence	not at all	at least once a week	less than once a week		no	not at all	richer			no births	no or unsure	0	not using
BJ7	118	111	2	118	1739484	12	2017	17	15-19	all woman sample	118	atlantic	rural	selected	atlantic	rural	primary	tube well or borehole	20	no facility/bush/field	no	no	no	no	no	no	no	other christians	fon and related..	3	5	incomplete primary	female	42	cannot read at all	not at all	less than once a week	not at all		no	not at all	poorer			no births	no or unsure	0	not using
BJ7	118	59	2	118	1739484	12	2017	40	40-44	all woman sample	118	atlantic	rural	selected	atlantic	rural	no education	protected well	5	no facility/bush/field	no	yes	no	no	no	no	no	vodoun	fon and related..	0	3	no education	male	67	cannot read at all	not at all	at least once a week	less than once a week		yes	not at all	poorer	30	87	no births	no or unsure	3	not using
BJ7	119	113	3	119	1171439	12	2017	18	15-19	all woman sample	119	atlantic	rural	selected	atlantic	rural	secondary	piped to neighbor	on premises	no facility/bush/field	no	yes	yes	no	yes	yes	no	other christians	fon and related..	9	7	incomplete secondary	male	60	able to read whole sentence	not at all	at least once a week	not at all		no	not at all	richest			no births	no or unsure	0	not using
BJ7	119	113	4	119	1171439	12	2017	16	15-19	all woman sample	119	atlantic	rural	selected	atlantic	rural	primary	piped to neighbor	on premises	no facility/bush/field	no	yes	yes	no	yes	yes	no	other christians	fon and related..	6	7	complete primary	male	60	able to read whole sentence	not at all	at least once a week	not at all		no	not at all	richest			no births	no or unsure	0	not using
BJ7	119	139	1	119	1171439	12	2017	35	35-39	all woman sample	119	atlantic	rural	selected	atlantic	rural	no education	unprotected well	15	pit latrine without slab/open pit	no	yes	no	no	no	no	no	other christians	adja and related	0	3	no education	female	35	cannot read at all	not at all	not at all	not at all		yes	not at all	poorer		248	no births	no or unsure	1	not using
BJ7	119	100	3	119	1171439	12	2017	23	20-24	all woman sample	119	atlantic	rural	selected	atlantic	rural	primary	piped to neighbor	on premises	no facility/bush/field	no	no	no	no	no	no	no	other christians	adja and related	4	3	incomplete primary	male	76	cannot read at all	not at all	less than once a week	less than once a week		no	not at all	poorest			no births	no or unsure	0	not using
BJ7	119	48	1	119	1171439	12	2017	49	45-49	all woman sample	119	atlantic	rural	selected	atlantic	rural	no education	tube well or borehole	60	no facility/bush/field	no	no	no	no	no	no	no	vodoun	fon and related..	0	8	no education	female	49	cannot read at all	not at all	less than once a week	less than once a week		no	not at all	poorer	28	180	no births	no or unsure	6	not using
BJ7	120	39	4	120	1329157	12	2017	16	15-19	all woman sample	120	atlantic	rural	selected	atlantic	rural	no education	piped to neighbor	on premises	pit latrine with slab	no	yes	no	no	no	no	no	vodoun	adja and related	0	4	no education	female	53	able to read whole sentence	not at all	not at all	not at all		no	not at all	middle			no births	no or unsure	0	not using
BJ7	120	29	4	120	1329157	12	2017	16	15-19	all woman sample	120	atlantic	rural	selected	atlantic	rural	primary	tube well or borehole	15	no facility/bush/field	no	no	no	no	no	no	no	vodoun	adja and related	4	4	incomplete primary	male	61	cannot read at all	not at all	not at all	not at all		no	not at all	poorer			no births	no or unsure	0	not using
BJ7	120	130	2	120	1329157	12	2017	17	15-19	all woman sample	120	atlantic	rural	selected	atlantic	rural	primary	tube well or borehole	10	no facility/bush/field	no	no	no	no	no	no	no	other christians	adja and related	4	3	incomplete primary	female	64	cannot read at all	not at all	at least once a week	not at all		no	not at all	poorer			no births	no or unsure	0	not using
BJ7	121	35	2	121	1837414	12	2017	18	15-19	all woman sample	121	atlantic	rural	selected	atlantic	rural	primary	unprotected well	15	no facility/bush/field	no	yes	no	no	no	no	no	other protestants	fon and related..	1	2	incomplete primary	female	55	cannot read at all	not at all	at least once a week	less than once a week		no	not at all	poorer			no births	no or unsure	0	not using
BJ7	121	145	2	121	1837414	12	2017	49	45-49	all woman sample	121	atlantic	rural	selected	atlantic	rural	primary	unprotected well	10	no facility/bush/field	no	yes	no	no	no	no	no	no religion	fon and related..	2	10	incomplete primary	male	49	cannot read at all	not at all	at least once a week	not at all		no	not at all	richer	12	90	no births	no or unsure	6	not using
BJ7	121	219	2	121	1837414	12	2017	29	25-29	all woman sample	121	atlantic	rural	selected	atlantic	rural	secondary	unprotected well	5	no facility/bush/field	no	yes	yes	no	no	yes	no	other christians	yoruba and related..	9	2	incomplete secondary	male	35	able to read whole sentence	not at all	at least once a week	at least once a week		yes	not at all	richer			no births	no or unsure	0	not using
BJ7	121	164	1	121	1837414	12	2017	46	45-49	all woman sample	121	atlantic	rural	selected	atlantic	rural	primary	other	5	no facility/bush/field	no	yes	no	no	no	no	no	vodoun	adja and related	1	1	incomplete primary	female	46	cannot read at all	not at all	at least once a week	not at all		yes	not at all	poorer	39	200	no births	no or unsure	5	pill
BJ7	121	201	1	121	1837414	12	2017	40	40-44	all woman sample	121	atlantic	rural	selected	atlantic	rural	primary	unprotected well	30	no facility/bush/field	no	yes	no	no	no	no	no	other christians	fon and related..	4	2	incomplete primary	female	37	cannot read at all	not at all	at least once a week	not at all		yes	not at all	poorest	25	136	no births	no or unsure	5	not using
BJ7	121	109	2	121	1837414	12	2017	40	40-44	all woman sample	121	atlantic	rural	selected	atlantic	rural	no education	tube well or borehole	60	no facility/bush/field	no	yes	no	no	yes	yes	no	islam	peulh and related	0	8	no education	male	57	cannot read at all	not at all	at least once a week	not at all		yes	not at all	middle	16	92	no births	no or unsure	4	not using
BJ7	122	140	2	122	2256288	12	2017	47	45-49	all woman sample	122	atlantic	rural	selected	atlantic	rural	no education	public tap/standpipe	10	no facility/bush/field	no	yes	no	no	no	no	no	vodoun	adja and related	0	4	no education	male	50	cannot read at all	not at all	at least once a week	less than once a week		yes	not at all	middle	65	159	no births	no or unsure	3	not using
BJ7	122	39	1	122	2256288	12	2017	49	45-49	all woman sample	122	atlantic	rural	selected	atlantic	rural	no education	tube well or borehole	10	no facility/bush/field	no	yes	no	no	no	no	no	vodoun	fon and related..	0	1	no education	female	49	cannot read at all	not at all	at least once a week	not at all		yes	not at all	poorer	61	218	no births	no or unsure	3	not using
BJ7	123	12	1	123	863406	1	2018	35	35-39	all woman sample	123	atlantic	rural	selected	atlantic	rural	no education	piped to neighbor	on premises	pit latrine with slab	no	no	no	no	no	no	no	catholic	adja and related	0	1	no education	female	35	cannot read at all	not at all	not at all	not at all		yes	not at all	richer	13	95	no births	no or unsure	1	withdrawal
BJ7	123	18	2	123	863406	1	2018	37	35-39	all woman sample	123	atlantic	rural	selected	atlantic	rural	no education	piped to neighbor	on premises	flush to pit latrine	yes	yes	yes	no	no	no	no	catholic	adja and related	0	11	no education	male	42	cannot read at all	not at all	at least once a week	at least once a week		no	not at all	richest	34	71	no births	no or unsure	4	not using
BJ7	123	63	10	123	863406	1	2018	17	15-19	all woman sample	123	atlantic	rural	selected	atlantic	rural	primary	piped to neighbor	on premises	ventilated improved pit latrine (vip)	yes	yes	yes	no	no	yes	no	protestant methodist	adja and related	5	11	incomplete primary	male	44	able to read whole sentence	not at all	not at all	at least once a week		no	not at all	richest			no births	no or unsure	0	not using
BJ7	123	31	3	123	863406	1	2018	18	15-19	all woman sample	123	atlantic	rural	selected	atlantic	rural	primary	piped to neighbor	on premises	flush to pit latrine	yes	yes	yes	no	no	yes	yes	catholic	adja and related	4	4	incomplete primary	female	44	able to read whole sentence	less than once a week	less than once a week	less than once a week		yes	not at all	richest			no births	no or unsure	0	not using
BJ7	123	25	3	123	863406	1	2018	24	20-24	all woman sample	123	atlantic	rural	selected	atlantic	rural	higher	tube well or borehole	on premises	flush to pit latrine	yes	yes	yes	yes	no	yes	yes	catholic	fon and related..	15	3	higher	male	65	able to read whole sentence	less than once a week	less than once a week	less than once a week		yes	almost every day	richest			no births	no or unsure	0	not using
BJ7	123	70	1	123	863406	1	2018	41	40-44	all woman sample	123	atlantic	rural	selected	atlantic	rural	primary	piped to neighbor	on premises	flush to septic tank	yes	yes	yes	yes	no	yes	no	other christians	adja and related	6	2	complete primary	female	41	able to read whole sentence	at least once a week	at least once a week	at least once a week		yes	almost every day	richest	47	201	no births	no or unsure	3	not using
BJ7	123	63	11	123	863406	1	2018	17	15-19	all woman sample	123	atlantic	rural	selected	atlantic	rural	no education	piped to neighbor	on premises	ventilated improved pit latrine (vip)	yes	yes	yes	no	no	yes	no	islam	adja and related	0	11	no education	male	44	cannot read at all	not at all	not at all	at least once a week		no	not at all	richest			no births	no or unsure	0	not using
BJ7	124	135	6	124	1280587	1	2018	20	20-24	all woman sample	124	atlantic	rural	selected	atlantic	rural	secondary	unprotected well	on premises	pit latrine with slab	no	yes	no	no	no	yes	no	other christians	fon and related..	7	8	incomplete secondary	male	50	able to read whole sentence	not at all	at least once a week	not at all		no	not at all	richer			no births	no or unsure	0	not using
BJ7	124	85	1	124	1280587	1	2018	40	40-44	all woman sample	124	atlantic	rural	selected	atlantic	rural	primary	unprotected well	10	pit latrine with slab	no	no	no	no	no	no	no	other christians	fon and related..	2	4	incomplete primary	female	40	cannot read at all	not at all	at least once a week	less than once a week		yes	not at all	richer	57	101	no births	no or unsure	4	not using
BJ7	124	135	2	124	1280587	1	2018	49	45-49	all woman sample	124	atlantic	rural	selected	atlantic	rural	primary	unprotected well	on premises	pit latrine with slab	no	yes	no	no	no	yes	no	other christians	fon and related..	2	8	incomplete primary	male	50	able to read only parts of sentence	not at all	at least once a week	not at all		yes	not at all	richer	22	182	no births	no or unsure	3	not using
BJ7	124	135	8	124	1280587	1	2018	18	15-19	all woman sample	124	atlantic	rural	selected	atlantic	rural	secondary	unprotected well	on premises	pit latrine with slab	no	yes	no	no	no	yes	no	other christians	fon and related..	10	8	incomplete secondary	male	50	able to read whole sentence	not at all	at least once a week	at least once a week		no	not at all	richer			no births	no or unsure	0	not using
BJ7	124	35	5	124	1280587	1	2018	15	15-19	all woman sample	124	atlantic	rural	selected	atlantic	rural	secondary	unprotected well	10	no facility/bush/field	no	yes	no	no	no	yes	no	catholic	adja and related	8	7	incomplete secondary	male	45	able to read only parts of sentence	not at all	at least once a week	less than once a week		no	not at all	middle			no births	no or unsure	0	not using
BJ7	124	135	5	124	1280587	1	2018	15	15-19	all woman sample	124	atlantic	rural	selected	atlantic	rural	secondary	unprotected well	on premises	pit latrine with slab	no	yes	no	no	no	yes	no	other christians	fon and related..	9	8	incomplete secondary	male	50	able to read whole sentence	not at all	at least once a week	less than once a week		no	not at all	richer			no births	no or unsure	0	not using
BJ7	124	35	4	124	1280587	1	2018	17	15-19	all woman sample	124	atlantic	rural	selected	atlantic	rural	secondary	unprotected well	10	no facility/bush/field	no	yes	no	no	no	yes	no	catholic	fon and related..	10	7	incomplete secondary	male	45	able to read whole sentence	at least once a week	at least once a week	less than once a week		no	not at all	middle			no births	no or unsure	0	not using
BJ7	124	122	1	124	1280587	1	2018	35	35-39	all woman sample	124	atlantic	rural	selected	atlantic	rural	secondary	unprotected well	on premises	ventilated improved pit latrine (vip)	no	yes	no	no	no	no	no	catholic	fon and related..	9	2	incomplete secondary	female	35	able to read whole sentence	less than once a week	at least once a week	less than once a week		yes	not at all	richer		134	no births	no or unsure	1	not using
BJ7	125	93	1	125	344177	1	2018	37	35-39	all woman sample	125	atlantic	rural	selected	atlantic	rural	no education	protected well	on premises	pit latrine with slab	no	no	no	no	no	no	no	islam	fon and related..	0	3	no education	female	37	cannot read at all	not at all	at least once a week	not at all		yes	not at all	middle	27	128	no births	no or unsure	5	pill
BJ7	125	47	6	125	344177	1	2018	20	20-24	all woman sample	125	atlantic	rural	selected	atlantic	rural	secondary	piped to neighbor	on premises	ventilated improved pit latrine (vip)	yes	yes	no	no	no	no	no	no religion	fon and related..	8	7	incomplete secondary	female	62	able to read whole sentence	less than once a week	at least once a week	less than once a week		yes	not at all	richer			no births	no or unsure	0	not using
BJ7	125	31	2	125	344177	1	2018	28	25-29	all woman sample	125	atlantic	rural	selected	atlantic	rural	secondary	piped to yard/plot	on premises	flush to septic tank	yes	no	yes	no	no	no	no	protestant methodist	fon and related..	9	3	incomplete secondary	female	64	able to read whole sentence	not at all	at least once a week	at least once a week		yes	not at all	richest			no births	no or unsure	0	not using
BJ7	125	24	2	125	344177	1	2018	24	20-24	all woman sample	125	atlantic	rural	selected	atlantic	rural	higher	public tap/standpipe	5	ventilated improved pit latrine (vip)	yes	yes	yes	no	no	yes	no	catholic	fon and related..	16	2	higher	female	62	able to read whole sentence	less than once a week	less than once a week	less than once a week		yes	almost every day	richest			no births	no or unsure	0	emergency contraception
BJ7	126	67	1	126	1400180	1	2018	42	40-44	all woman sample	126	atlantic	rural	selected	atlantic	rural	no education	tube well or borehole	20	pit latrine with slab	no	no	no	no	no	no	no	vodoun	fon and related..	0	2	no education	female	42	cannot read at all	not at all	not at all	not at all		yes	not at all	middle	71	87	no births	no or unsure	4	not using
BJ7	127	30	2	127	541333	12	2017	39	35-39	all woman sample	127	atlantic	urban	selected	atlantic	urban	secondary	piped into dwelling	on premises	flush to septic tank	yes	yes	yes	yes	yes	yes	yes	catholic	fon and related..	8	5	incomplete secondary	male	41	able to read whole sentence	not at all	at least once a week	at least once a week		yes	not at all	richest	56	104	no births	no or unsure	3	periodic abstinence
BJ7	127	23	2	127	541333	12	2017	45	45-49	all woman sample	127	atlantic	urban	selected	atlantic	urban	no education	piped to neighbor	on premises	ventilated improved pit latrine (vip)	yes	yes	yes	no	no	yes	no	catholic	fon and related..	0	9	no education	male	53	cannot read at all	not at all	less than once a week	at least once a week		yes	not at all	richest	31	133	no births	no or unsure	4	not using
BJ7	127	49	2	127	541333	12	2017	38	35-39	all woman sample	127	atlantic	urban	selected	atlantic	urban	no education	piped to yard/plot	on premises	ventilated improved pit latrine (vip)	yes	yes	yes	no	no	yes	no	catholic	fon and related..	0	8	no education	male	45	cannot read at all	not at all	at least once a week	at least once a week		yes	not at all	richest	31	196	no births	no or unsure	2	not using
BJ7	127	36	2	127	541333	12	2017	37	35-39	all woman sample	127	atlantic	urban	selected	atlantic	urban	secondary	piped to yard/plot	on premises	flush to septic tank	yes	yes	yes	yes	yes	yes	yes	catholic	fon and related..	9	7	incomplete secondary	female	75	able to read whole sentence	not at all	at least once a week	at least once a week		yes	not at all	richest	37	77	no births	no or unsure	2	periodic abstinence
BJ7	127	4	1	127	541333	12	2017	34	30-34	all woman sample	127	atlantic	urban	selected	atlantic	urban	secondary	piped to yard/plot	on premises	pit latrine without slab/open pit	yes	yes	yes	no	no	yes	no	catholic	fon and related..	8	2	incomplete secondary	female	34	able to read whole sentence	not at all	at least once a week	less than once a week		yes	not at all	richest			no births	no or unsure	0	withdrawal
BJ7	127	10	2	127	541333	12	2017	43	40-44	all woman sample	127	atlantic	urban	selected	atlantic	urban	secondary	piped into dwelling	on premises	flush to septic tank	yes	yes	yes	yes	no	yes	yes	catholic	adja and related	6	4	incomplete secondary	male	60	able to read whole sentence	not at all	less than once a week	at least once a week		yes	not at all	richest	61	133	no births	no or unsure	2	not using
BJ7	127	61	3	127	541333	12	2017	44	40-44	all woman sample	127	atlantic	urban	selected	atlantic	urban	secondary	piped into dwelling	on premises	flush to pit latrine	yes	yes	yes	yes	yes	yes	no	catholic	fon and related..	12	6	incomplete secondary	male	94	able to read whole sentence	at least once a week	at least once a week	at least once a week		yes	almost every day	richest		136	no births	no or unsure	1	not using
BJ7	127	61	6	127	541333	12	2017	48	45-49	all woman sample	127	atlantic	urban	selected	atlantic	urban	no education	piped into dwelling	on premises	flush to pit latrine	yes	yes	yes	yes	yes	yes	no	catholic	fon and related..	0	6	no education	male	94	cannot read at all	not at all	not at all	not at all		no	not at all	richest			no births	no or unsure	0	not using
BJ7	128	220	2	128	2117919	1	2018	44	40-44	all woman sample	128	atlantic	urban	selected	atlantic	urban	secondary	piped to neighbor	on premises	pit latrine with slab	yes	yes	no	no	no	yes	no	catholic	fon and related..	8	3	incomplete secondary	male	67	able to read whole sentence	not at all	at least once a week	at least once a week		yes	not at all	richest		174	no births	no or unsure	1	not using
BJ7	128	152	1	128	2117919	1	2018	32	30-34	all woman sample	128	atlantic	urban	selected	atlantic	urban	no education	piped to yard/plot	on premises	pit latrine with slab	yes	no	yes	no	no	no	no	islam	dendi and related..	0	1	no education	female	32	cannot read at all	not at all	at least once a week	at least once a week		yes	not at all	richest	33	90	no births	no or unsure	3	not using
BJ7	129	128	2	129	1049009	1	2018	48	45-49	all woman sample	129	atlantic	rural	selected	atlantic	rural	no education	public tap/standpipe	10	no facility/bush/field	no	no	no	no	no	no	no	celestes	fon and related..	0	7	no education	male	70	cannot read at all	not at all	less than once a week	less than once a week		no	not at all	middle	41	61	no births	no or unsure	5	not using
BJ7	129	140	10	129	1049009	1	2018	19	15-19	all woman sample	129	atlantic	rural	selected	atlantic	rural	primary	public tap/standpipe	on premises	no facility/bush/field	no	no	no	no	no	no	no	catholic	fon and related..	5	10	incomplete primary	male	48	able to read whole sentence	not at all	at least once a week	not at all		yes	not at all	middle			no births	no or unsure	0	not using
BJ7	130	8	2	130	434300	1	2018	20	20-24	all woman sample	130	atlantic	rural	selected	atlantic	rural	no education	tube well or borehole	40	hanging toilet/latrine	no	no	no	no	no	no	no	catholic	fon and related..	0	8	no education	female	55	cannot read at all	not at all	at least once a week	not at all		no	not at all	poorer			no births	no or unsure	0	not using
BJ7	130	124	3	130	434300	1	2018	19	15-19	all woman sample	130	atlantic	rural	selected	atlantic	rural	no education	public tap/standpipe	180	hanging toilet/latrine	no	yes	no	no	no	no	no	celestes	fon and related..	0	9	no education	male	47	cannot read at all	not at all	at least once a week	not at all		no	not at all	poorer			no births	no or unsure	0	not using
BJ7	130	104	6	130	434300	1	2018	22	20-24	all woman sample	130	atlantic	rural	selected	atlantic	rural	primary	public tap/standpipe	60	hanging toilet/latrine	no	yes	no	no	no	no	no	vodoun	fon and related..	1	10	incomplete primary	male	75	cannot read at all	not at all	at least once a week	not at all		no	not at all	middle			no births	no or unsure	0	not using
BJ7	130	114	5	130	434300	1	2018	19	15-19	all woman sample	130	atlantic	rural	selected	atlantic	rural	primary	public tap/standpipe	40	hanging toilet/latrine	yes	no	no	no	no	no	no	vodoun	fon and related..	4	10	incomplete primary	female	48	cannot read at all	not at all	less than once a week	less than once a week		no	not at all	middle			no births	no or unsure	0	not using
BJ7	130	104	5	130	434300	1	2018	16	15-19	all woman sample	130	atlantic	rural	selected	atlantic	rural	secondary	public tap/standpipe	60	hanging toilet/latrine	no	yes	no	no	no	no	no	other christians	fon and related..	7	10	incomplete secondary	male	75	able to read whole sentence	less than once a week	not at all	less than once a week		no	not at all	middle			no births	no or unsure	0	not using
BJ7	131	15	5	131	925545	1	2018	16	15-19	all woman sample	131	atlantic	rural	selected	atlantic	rural	no education	tube well or borehole	60	hanging toilet/latrine	no	no	no	no	no	no	no	protestant methodist	fon and related..	0	12	no education	male	60	cannot read at all	not at all	at least once a week	at least once a week		no	not at all	poorer			no births	no or unsure	0	not using
BJ7	131	15	4	131	925545	1	2018	19	15-19	all woman sample	131	atlantic	rural	selected	atlantic	rural	no education	tube well or borehole	60	hanging toilet/latrine	no	no	no	no	no	no	no	protestant methodist	fon and related..	0	12	no education	male	60	able to read whole sentence	not at all	not at all	not at all		no	not at all	poorer			no births	no or unsure	0	not using
BJ7	131	39	3	131	925545	1	2018	45	45-49	all woman sample	131	atlantic	rural	selected	atlantic	rural	no education	tube well or borehole	120	hanging toilet/latrine	no	no	no	no	no	no	no	celestes	fon and related..	0	5	no education	male	70	cannot read at all	not at all	at least once a week	not at all		yes	not at all	poorer	80	127	no births	no or unsure	6	pill
BJ7	131	23	3	131	925545	1	2018	18	15-19	all woman sample	131	atlantic	rural	selected	atlantic	rural	secondary	tube well or borehole	60	ventilated improved pit latrine (vip)	no	no	no	no	no	no	no	other christians	fon and related..	6	11	incomplete secondary	male	48	cannot read at all	not at all	not at all	less than once a week		yes	not at all	richer			no births	no or unsure	0	not using
BJ7	132	44	7	132	985925	1	2018	16	15-19	all woman sample	132	atlantic	rural	selected	atlantic	rural	secondary	tube well or borehole	15	no facility/bush/field	no	yes	no	no	no	no	no	protestant methodist	fon and related..	8	9	incomplete secondary	male	51	able to read whole sentence	not at all	at least once a week	not at all		no	not at all	middle			no births	no or unsure	0	not using
BJ7	132	102	2	132	985925	1	2018	35	35-39	all woman sample	132	atlantic	rural	selected	atlantic	rural	no education	tube well or borehole	15	no facility/bush/field	no	yes	no	no	no	no	no	catholic	fon and related..	0	7	no education	male	45	cannot read at all	not at all	at least once a week	not at all		no	not at all	poorest	50	72	no births	no or unsure	6	not using
BJ7	132	102	7	132	985925	1	2018	33	30-34	all woman sample	132	atlantic	rural	selected	atlantic	rural	no education	tube well or borehole	15	no facility/bush/field	no	yes	no	no	no	no	no	protestant methodist	fon and related..	0	7	no education	male	45	cannot read at all	not at all	at least once a week	not at all		no	not at all	poorest	37	64	no births	no or unsure	1	not using
BJ7	132	125	2	132	985925	1	2018	48	45-49	all woman sample	132	atlantic	rural	selected	atlantic	rural	no education	tube well or borehole	20	pit latrine with slab	no	yes	no	no	no	yes	no	catholic	fon and related..	0	7	no education	male	50	cannot read at all	not at all	at least once a week	not at all		yes	not at all	middle	32	117	no births	no or unsure	6	not using
BJ7	132	113	1	132	985925	1	2018	40	40-44	all woman sample	132	atlantic	rural	selected	atlantic	rural	no education	tube well or borehole	5	pit latrine with slab	no	yes	no	no	no	no	no	catholic	fon and related..	0	5	no education	female	40	cannot read at all	not at all	less than once a week	not at all		yes	not at all	middle	36	76	no births	no or unsure	7	not using
BJ7	132	9	2	132	985925	1	2018	47	45-49	all woman sample	132	atlantic	rural	selected	atlantic	rural	no education	public tap/standpipe	5	no facility/bush/field	no	yes	yes	no	no	no	no	catholic	fon and related..	0	7	no education	male	55	cannot read at all	not at all	at least once a week	at least once a week		yes	not at all	richer	32	90	no births	no or unsure	7	periodic abstinence
BJ7	132	32	2	132	985925	1	2018	49	45-49	all woman sample	132	atlantic	rural	selected	atlantic	rural	secondary	public tap/standpipe	30	ventilated improved pit latrine (vip)	yes	yes	yes	no	no	yes	yes	catholic	fon and related..	10	5	incomplete secondary	male	57	able to read whole sentence	not at all	at least once a week	at least once a week		yes	not at all	richest	74	163	no births	no or unsure	4	not using
BJ7	132	137	2	132	985925	1	2018	48	45-49	all woman sample	132	atlantic	rural	selected	atlantic	rural	no education	tube well or borehole	15	no facility/bush/field	no	yes	no	no	yes	yes	no	celestes	fon and related..	0	11	no education	male	58	cannot read at all	not at all	at least once a week	at least once a week		no	not at all	middle	62	64	no births	no or unsure	8	other traditional
BJ7	132	20	6	132	985925	1	2018	18	15-19	all woman sample	132	atlantic	rural	selected	atlantic	rural	no education	public tap/standpipe	90	no facility/bush/field	no	no	no	no	no	no	no	catholic	fon and related..	0	11	no education	male	54	cannot read at all	not at all	at least once a week	less than once a week		no	not at all	middle			no births	no or unsure	0	not using
BJ7	132	55	4	132	985925	1	2018	17	15-19	all woman sample	132	atlantic	rural	selected	atlantic	rural	primary	tube well or borehole	20	no facility/bush/field	no	yes	yes	no	no	yes	no	catholic	fon and related..	4	9	incomplete primary	male	43	cannot read at all	not at all	less than once a week	less than once a week		no	not at all	richer			no births	no or unsure	0	not using
BJ7	132	20	3	132	985925	1	2018	20	20-24	all woman sample	132	atlantic	rural	selected	atlantic	rural	secondary	public tap/standpipe	90	no facility/bush/field	no	no	no	no	no	no	no	catholic	fon and related..	7	11	incomplete secondary	male	54	cannot read at all	not at all	less than once a week	not at all		yes	not at all	middle			no births	no or unsure	0	not using
BJ7	133	11	6	133	373895	1	2018	18	15-19	all woman sample	133	atlantic	rural	selected	atlantic	rural	no education	tube well or borehole	5	no facility/bush/field	no	yes	no	no	no	no	no	other christians	fon and related..	0	6	no education	female	31	cannot read at all	not at all	at least once a week	at least once a week		no	not at all	poorer			no births	no or unsure	0	not using
BJ7	133	36	3	133	373895	1	2018	16	15-19	all woman sample	133	atlantic	rural	selected	atlantic	rural	no education	tube well or borehole	30	no facility/bush/field	no	no	no	no	no	no	no	catholic	fon and related..	0	5	no education	female	25	no card with required language	not at all	at least once a week	not at all		no	not at all	middle			no births	no or unsure	0	not using
BJ7	133	23	9	133	373895	1	2018	19	15-19	all woman sample	133	atlantic	rural	selected	atlantic	rural	primary	tube well or borehole	20	hanging toilet/latrine	yes	no	yes	no	no	no	no	protestant methodist	fon and related..	4	9	incomplete primary	male	42	cannot read at all	not at all	at least once a week	not at all		no	not at all	middle			no births	no or unsure	0	male condom
BJ7	133	36	5	133	373895	1	2018	15	15-19	all woman sample	133	atlantic	rural	selected	atlantic	rural	no education	tube well or borehole	30	no facility/bush/field	no	no	no	no	no	no	no	celestes	fon and related..	0	5	no education	female	25	cannot read at all	not at all	at least once a week	less than once a week		no	not at all	middle			no births	no or unsure	0	not using
BJ7	134	56	2	134	683535	1	2018	47	45-49	all woman sample	134	atlantic	urban	selected	atlantic	urban	no education	piped to neighbor	on premises	no facility/bush/field	no	no	no	no	no	no	no	other christians	fon and related..	0	5	no education	male	50	cannot read at all	not at all	at least once a week	not at all		no	not at all	middle	27	179	no births	no or unsure	4	not using
BJ7	134	61	3	134	683535	1	2018	18	15-19	all woman sample	134	atlantic	urban	selected	atlantic	urban	secondary	piped into dwelling	on premises	no facility/bush/field	yes	yes	yes	no	no	yes	no	catholic	fon and related..	11	8	incomplete secondary	male	55	able to read whole sentence	less than once a week	not at all	less than once a week		no	not at all	richer			no births	no or unsure	0	not using
BJ7	134	47	4	134	683535	1	2018	18	15-19	all woman sample	134	atlantic	urban	selected	atlantic	urban	secondary	piped to neighbor	on premises	no facility/bush/field	no	yes	no	no	no	no	no	catholic	fon and related..	7	8	incomplete secondary	male	55	able to read whole sentence	less than once a week	at least once a week	at least once a week		no	not at all	poorer			no births	no or unsure	0	not using
BJ7	134	8	4	134	683535	1	2018	20	20-24	all woman sample	134	atlantic	urban	selected	atlantic	urban	primary	piped to yard/plot	on premises	no facility/bush/field	no	yes	no	no	no	no	no	catholic	fon and related..	5	7	incomplete primary	female	48	cannot read at all	not at all	at least once a week	not at all		no	not at all	middle			no births	no or unsure	0	not using
BJ7	134	61	4	134	683535	1	2018	15	15-19	all woman sample	134	atlantic	urban	selected	atlantic	urban	secondary	piped into dwelling	on premises	no facility/bush/field	yes	yes	yes	no	no	yes	no	catholic	fon and related..	7	8	incomplete secondary	male	55	able to read whole sentence	less than once a week	less than once a week	at least once a week		no	not at all	richer			no births	no or unsure	0	not using
BJ7	134	8	1	134	683535	1	2018	48	45-49	all woman sample	134	atlantic	urban	selected	atlantic	urban	no education	piped to yard/plot	on premises	no facility/bush/field	no	yes	no	no	no	no	no	catholic	fon and related..	0	7	no education	female	48	cannot read at all	not at all	at least once a week	not at all		no	not at all	middle	27	250	no births	no or unsure	4	not using
BJ7	134	61	2	134	683535	1	2018	49	45-49	all woman sample	134	atlantic	urban	selected	atlantic	urban	no education	piped into dwelling	on premises	no facility/bush/field	yes	yes	yes	no	no	yes	no	catholic	fon and related..	0	8	no education	male	55	cannot read at all	not at all	at least once a week	less than once a week		yes	not at all	richer	29	94	no births	no or unsure	6	not using
BJ7	135	10	3	135	1183791	11	2017	20	20-24	all woman sample	135	atlantic	rural	selected	atlantic	rural	secondary	unprotected well	15	no facility/bush/field	no	yes	no	no	yes	yes	no	vodoun	fon and related..	9	5	incomplete secondary	male	38	able to read whole sentence	not at all	at least once a week	not at all		no	not at all	poorer			no births	no or unsure	0	not using
BJ7	135	10	4	135	1183791	11	2017	17	15-19	all woman sample	135	atlantic	rural	selected	atlantic	rural	primary	unprotected well	15	no facility/bush/field	no	yes	no	no	yes	yes	no	no religion	fon and related..	2	5	incomplete primary	male	38	cannot read at all	not at all	at least once a week	not at all		yes	not at all	poorer			no births	no or unsure	0	not using
BJ7	135	62	1	135	1183791	11	2017	45	45-49	all woman sample	135	atlantic	rural	selected	atlantic	rural	no education	river/dam/lake/ponds/stream/canal/irrigation channel	20	no facility/bush/field	no	yes	no	no	no	no	no	catholic	fon and related..	0	1	no education	female	45	no card with required language	not at all	at least once a week	not at all		yes	not at all	middle			no births	no or unsure	0	not using
BJ7	135	5	4	135	1183791	11	2017	15	15-19	all woman sample	135	atlantic	rural	selected	atlantic	rural	no education	unprotected well	10	pit latrine without slab/open pit	no	yes	no	no	no	no	no	celestes	fon and related..	0	4	no education	female	46	cannot read at all	not at all	not at all	not at all		no	not at all	poorer			no births	no or unsure	0	not using
BJ7	135	10	2	135	1183791	11	2017	46	45-49	all woman sample	135	atlantic	rural	selected	atlantic	rural	primary	unprotected well	15	no facility/bush/field	no	yes	no	no	yes	yes	no	vodoun	fon and related..	2	5	incomplete primary	male	38	able to read only parts of sentence	not at all	at least once a week	not at all		no	not at all	poorer	19	153	no births	no or unsure	4	not using
BJ7	136	28	2	136	822626	11	2017	46	45-49	all woman sample	136	atlantic	rural	selected	atlantic	rural	no education	protected well	15	no facility/bush/field	no	no	no	no	yes	no	no	vodoun	fon and related..	0	4	no education	male	61	cannot read at all	not at all	not at all	not at all		yes	not at all	poorest	52	91	no births	no or unsure	6	not using
BJ7	136	42	2	136	822626	11	2017	17	15-19	all woman sample	136	atlantic	rural	selected	atlantic	rural	primary	unprotected well	5	no facility/bush/field	no	yes	yes	no	no	yes	no	no religion	fon and related..	1	2	incomplete primary	male	19	cannot read at all	not at all	at least once a week	less than once a week		no	not at all	richer			no births	no or unsure	0	not using
BJ7	136	77	2	136	822626	11	2017	42	40-44	all woman sample	136	atlantic	rural	selected	atlantic	rural	no education	unprotected well	30	no facility/bush/field	no	yes	no	no	yes	no	no	no religion	fon and related..	0	5	no education	male	40	cannot read at all	not at all	less than once a week	not at all		no	not at all	poorest	56	100	no births	no or unsure	6	not using
BJ7	136	70	2	136	822626	11	2017	35	35-39	all woman sample	136	atlantic	rural	selected	atlantic	rural	no education	unprotected well	15	no facility/bush/field	no	no	no	no	no	no	no	catholic	fon and related..	0	4	no education	male	40	cannot read at all	not at all	not at all	not at all		yes	not at all	middle	36	89	no births	no or unsure	3	not using
BJ7	137	151	1	137	1074002	11	2017	46	45-49	all woman sample	137	atlantic	rural	selected	atlantic	rural	no education	piped to neighbor	on premises	pit latrine with slab	no	yes	no	no	yes	yes	no	catholic	fon and related..	0	7	no education	female	43	cannot read at all	not at all	at least once a week	not at all		yes	not at all	poorer	36	167	no births	no or unsure	7	female sterilization	5+
BJ7	137	113	3	137	1074002	11	2017	20	20-24	all woman sample	137	atlantic	rural	selected	atlantic	rural	secondary	piped to neighbor	on premises	pit latrine with slab	yes	no	yes	no	no	no	no	catholic	fon and related..	11	4	incomplete secondary	female	45	able to read whole sentence	less than once a week	less than once a week	less than once a week		yes	almost every day	richest			no births	no or unsure	0	male condom
BJ7	137	62	3	137	1074002	11	2017	28	25-29	all woman sample	137	atlantic	rural	selected	atlantic	rural	secondary	protected spring	on premises	ventilated improved pit latrine (vip)	yes	yes	yes	no	no	yes	no	catholic	fon and related..	7	8	incomplete secondary	male	36	cannot read at all	not at all	at least once a week	at least once a week		yes	not at all	richest		72	no births	no or unsure	1	not using
BJ7	137	100	2	137	1074002	11	2017	47	45-49	all woman sample	137	atlantic	rural	selected	atlantic	rural	primary	piped to neighbor	on premises	pit latrine with slab	yes	yes	no	no	yes	no	no	other christians	adja and related	2	7	incomplete primary	male	51	cannot read at all	not at all	at least once a week	less than once a week		no	not at all	richer	46	88	no births	no or unsure	7	not using
BJ7	137	24	2	137	1074002	11	2017	16	15-19	all woman sample	137	atlantic	rural	selected	atlantic	rural	secondary	piped to neighbor	on premises	no facility/bush/field	no	yes	no	no	no	no	no	catholic	fon and related..	8	6	incomplete secondary	female	50	able to read whole sentence	not at all	at least once a week	not at all		no	not at all	middle			no births	no or unsure	0	not using
BJ7	137	113	1	137	1074002	11	2017	45	45-49	all woman sample	137	atlantic	rural	selected	atlantic	rural	no education	piped to neighbor	on premises	pit latrine with slab	yes	no	yes	no	no	no	no	catholic	fon and related..	0	4	no education	female	45	cannot read at all	not at all	less than once a week	less than once a week		yes	not at all	richest	43	202	no births	no or unsure	3	periodic abstinence
BJ7	138	262	2	138	1778402	11	2017	38	35-39	all woman sample	138	atlantic	urban	selected	atlantic	urban	primary	piped to neighbor	on premises	no facility/bush/field	yes	yes	yes	no	yes	no	no	no religion	fon and related..	2	6	incomplete primary	male	48	cannot read at all	not at all	less than once a week	less than once a week		yes	not at all	richer	47	62	no births	no or unsure	4	not using
BJ7	138	241	1	138	1778402	2	2018	38	35-39	all woman sample	138	atlantic	urban	selected	atlantic	urban	primary	piped to neighbor	on premises	ventilated improved pit latrine (vip)	yes	yes	yes	yes	no	no	no	celestes	fon and related..	5	2	incomplete primary	female	38	able to read only parts of sentence	not at all	at least once a week	less than once a week		yes	not at all	richest	50	140	no births	no or unsure	3	not using
BJ7	138	137	2	138	1778402	11	2017	36	35-39	all woman sample	138	atlantic	urban	selected	atlantic	urban	no education	unprotected well	30	no facility/bush/field	yes	no	yes	no	no	no	no	catholic	fon and related..	0	7	no education	male	40	cannot read at all	not at all	not at all	at least once a week		yes	not at all	richer	29	62	no births	no or unsure	4	not using
BJ7	138	116	2	138	1778402	11	2017	39	35-39	all woman sample	138	atlantic	urban	selected	atlantic	urban	no education	public tap/standpipe	40	no facility/bush/field	yes	no	no	no	no	yes	no	no religion	fon and related..	0	6	no education	male	47	cannot read at all	not at all	not at all	not at all		yes	not at all	middle	35	142	no births	no or unsure	5	not using
BJ7	138	95	2	138	1778402	11	2017	35	35-39	all woman sample	138	atlantic	urban	selected	atlantic	urban	no education	piped to neighbor	on premises	no facility/bush/field	yes	yes	no	no	no	yes	no	islam	fon and related..	0	3	no education	male	48	cannot read at all	not at all	at least once a week	less than once a week		yes	not at all	richer	113	112	no births	no or unsure	2	not using
BJ7	138	262	3	138	1778402	11	2017	16	15-19	all woman sample	138	atlantic	urban	selected	atlantic	urban	primary	piped to neighbor	on premises	no facility/bush/field	yes	yes	yes	no	yes	no	no	catholic	fon and related..	5	6	incomplete primary	male	48	able to read only parts of sentence	less than once a week	less than once a week	at least once a week		no	not at all	richer			no births	no or unsure	0	periodic abstinence
BJ7	139	54	7	139	714933	1	2018	17	15-19	all woman sample	139	atlantic	rural	selected	atlantic	rural	no education	tube well or borehole	25	no facility/bush/field	no	no	no	no	yes	no	no	vodoun	fon and related..	0	7	no education	male	55	cannot read at all	not at all	at least once a week	not at all		no	not at all	poorest			no births	no or unsure	0	not using
BJ7	139	12	2	139	714933	1	2018	42	40-44	all woman sample	139	atlantic	rural	selected	atlantic	rural	no education	public tap/standpipe	15	ventilated improved pit latrine (vip)	no	yes	no	no	no	yes	no	catholic	fon and related..	0	4	no education	male	53	cannot read at all	not at all	at least once a week	not at all		yes	not at all	poorer	34	72	no births	no or unsure	6	iud
BJ7	139	61	1	139	714933	1	2018	40	40-44	all woman sample	139	atlantic	rural	selected	atlantic	rural	no education	tube well or borehole	120	no facility/bush/field	no	no	no	no	no	no	no	vodoun	fon and related..	0	5	no education	female	39	cannot read at all	not at all	at least once a week	less than once a week		no	not at all	poorest	53	87	no births	no or unsure	7	not using
BJ7	139	61	3	139	714933	1	2018	15	15-19	all woman sample	139	atlantic	rural	selected	atlantic	rural	primary	tube well or borehole	120	no facility/bush/field	no	no	no	no	no	no	no	vodoun	fon and related..	2	5	incomplete primary	female	39	cannot read at all	not at all	less than once a week	less than once a week		no	not at all	poorest			no births	no or unsure	0	not using
BJ7	139	40	2	139	714933	1	2018	48	45-49	all woman sample	139	atlantic	rural	selected	atlantic	rural	no education	tube well or borehole	20	no facility/bush/field	no	yes	no	no	yes	no	no	vodoun	fon and related..	0	4	no education	male	52	cannot read at all	not at all	at least once a week	not at all		yes	not at all	poorest	42	94	no births	no or unsure	6	not using
BJ7	139	61	2	139	714933	1	2018	17	15-19	all woman sample	139	atlantic	rural	selected	atlantic	rural	no education	tube well or borehole	120	no facility/bush/field	no	no	no	no	no	no	no	vodoun	fon and related..	0	5	no education	female	39	cannot read at all	not at all	less than once a week	not at all		no	not at all	poorest			no births	no or unsure	0	withdrawal
BJ7	139	26	2	139	714933	1	2018	27	25-29	all woman sample	139	atlantic	rural	selected	atlantic	rural	secondary	tube well or borehole	5	pit latrine with slab	no	yes	no	no	no	yes	no	other christians	fon and related..	10	2	incomplete secondary	male	34	able to read whole sentence	not at all	at least once a week	less than once a week		yes	not at all	middle			no births	no or unsure	0	not using
BJ7	140	20	2	140	698405	1	2018	18	15-19	all woman sample	140	atlantic	rural	selected	atlantic	rural	primary	protected well	70	no facility/bush/field	no	no	no	no	no	yes	no	celestes	fon and related..	5	5	incomplete primary	female	43	cannot read at all	not at all	at least once a week	at least once a week		no	not at all	middle			no births	no or unsure	0	periodic abstinence
BJ7	140	62	3	140	698405	1	2018	34	30-34	all woman sample	140	atlantic	rural	selected	atlantic	rural	primary	not a dejure resident	not a dejure resident	not a dejure resident	not a dejure resident	not a dejure resident	not a dejure resident	not a dejure resident	not a dejure resident	not a dejure resident	not a dejure resident	other protestants	fon and related..	5	7	incomplete primary	female	61	able to read whole sentence	not at all	at least once a week	at least once a week	not a dejure resident	yes	not at all	richer	21	72	no births	no or unsure	4	withdrawal
BJ7	140	20	1	140	698405	1	2018	43	40-44	all woman sample	140	atlantic	rural	selected	atlantic	rural	no education	protected well	70	no facility/bush/field	no	no	no	no	no	yes	no	celestes	fon and related..	0	5	no education	female	43	cannot read at all	not at all	at least once a week	less than once a week		no	not at all	middle	19	70	no births	no or unsure	4	periodic abstinence
BJ7	141	160	2	141	1639935	11	2017	41	40-44	all woman sample	141	atlantic	rural	selected	atlantic	rural	no education	public tap/standpipe	240	no facility/bush/field	no	no	no	no	no	no	no	vodoun	fon and related..	0	10	no education	male	92	cannot read at all	not at all	not at all	not at all		yes	not at all	poorer	27	73	no births	no or unsure	7	not using
BJ7	141	29	3	141	1639935	11	2017	16	15-19	all woman sample	141	atlantic	rural	selected	atlantic	rural	secondary	tube well or borehole	on premises	ventilated improved pit latrine (vip)	yes	yes	yes	no	yes	yes	no	catholic	fon and related..	8	5	incomplete secondary	female	42	able to read whole sentence	not at all	at least once a week	at least once a week		no	not at all	richer			no births	no or unsure	0	periodic abstinence
BJ7	141	29	1	141	1639935	11	2017	41	40-44	all woman sample	141	atlantic	rural	selected	atlantic	rural	secondary	tube well or borehole	on premises	ventilated improved pit latrine (vip)	yes	yes	yes	no	yes	yes	no	catholic	fon and related..	9	5	incomplete secondary	female	42	able to read whole sentence	not at all	at least once a week	at least once a week		yes	less than once a week	richer	72	78	no births	no or unsure	3	periodic abstinence
BJ7	141	189	3	141	1639935	11	2017	27	25-29	all woman sample	141	atlantic	rural	selected	atlantic	rural	secondary	public tap/standpipe	60	no facility/bush/field	no	yes	no	no	yes	yes	no	celestes	fon and related..	10	5	incomplete secondary	male	29	able to read whole sentence	not at all	not at all	at least once a week		yes	not at all	middle			no births	no or unsure	0	not using
BJ7	142	77	9	142	1545938	11	2017	17	15-19	all woman sample	142	atlantic	urban	selected	atlantic	urban	secondary	unprotected well	30	no facility/bush/field	no	yes	no	no	no	yes	no	catholic	fon and related..	9	9	incomplete secondary	male	34	able to read whole sentence	not at all	not at all	not at all		no	not at all	middle			no births	no or unsure	0	not using
BJ7	143	82	6	143	1208372	11	2017	45	45-49	all woman sample	143	atlantic	rural	selected	atlantic	rural	no education	public tap/standpipe	20	no facility/bush/field	no	yes	yes	no	yes	yes	yes	protestant methodist	fon and related..	0	20	no education	male	64	cannot read at all	not at all	at least once a week	not at all		yes	not at all	richest	35	72	no births	no or unsure	4	not using
BJ7	143	56	2	143	1208372	11	2017	45	45-49	all woman sample	143	atlantic	rural	selected	atlantic	rural	no education	river/dam/lake/ponds/stream/canal/irrigation channel	45	no facility/bush/field	no	no	no	no	no	no	no	other christians	fon and related..	0	7	no education	male	49	cannot read at all	not at all	not at all	not at all		no	not at all	poorer	47	67	no births	no or unsure	8	not using
BJ7	143	82	5	143	1208372	11	2017	48	45-49	all woman sample	143	atlantic	rural	selected	atlantic	rural	no education	public tap/standpipe	20	no facility/bush/field	no	yes	yes	no	yes	yes	yes	other protestants	fon and related..	0	20	no education	male	64	cannot read at all	not at all	at least once a week	not at all		no	not at all	richest	43	163	no births	no or unsure	5	not using
BJ7	144	7	3	144	1177627	11	2017	17	15-19	all woman sample	144	atlantic	rural	selected	atlantic	rural	primary	unprotected well	on premises	no facility/bush/field	no	no	no	no	yes	no	no	catholic	fon and related..	3	4	incomplete primary	male	70	cannot read at all	not at all	at least once a week	at least once a week		yes	not at all	middle			no births	no or unsure	0	not using
BJ7	144	70	2	144	1177627	11	2017	41	40-44	all woman sample	144	atlantic	rural	selected	atlantic	rural	no education	unprotected well	20	no facility/bush/field	no	no	no	no	no	yes	no	celestes	fon and related..	0	10	no education	male	38	cannot read at all	not at all	not at all	not at all		no	not at all	poorer	28	70	no births	no or unsure	7	not using
BJ7	144	7	2	144	1177627	11	2017	47	45-49	all woman sample	144	atlantic	rural	selected	atlantic	rural	primary	unprotected well	on premises	no facility/bush/field	no	no	no	no	yes	no	no	catholic	fon and related..	2	4	incomplete primary	male	70	cannot read at all	not at all	less than once a week	not at all		no	not at all	middle	30	185	no births	no or unsure	4	not using
BJ7	144	106	8	144	1177627	11	2017	20	20-24	all woman sample	144	atlantic	rural	selected	atlantic	rural	secondary	unprotected well	on premises	no facility/bush/field	no	no	no	no	no	no	no	celestes	fon and related..	9	9	incomplete secondary	male	68	able to read whole sentence	not at all	less than once a week	not at all		no	not at all	middle			no births	no or unsure	0	not using
BJ7	144	16	3	144	1177627	11	2017	17	15-19	all woman sample	144	atlantic	rural	selected	atlantic	rural	no education	unprotected well	on premises	pit latrine with slab	no	no	no	no	no	no	no	catholic	fon and related..	0	6	no education	female	56	cannot read at all	not at all	not at all	not at all		no	not at all	middle			no births	no or unsure	0	not using
BJ7	145	87	3	145	2121869	11	2017	35	35-39	all woman sample	145	atlantic	rural	selected	atlantic	rural	no education	tube well or borehole	5	pit latrine with slab	no	no	no	no	yes	yes	no	catholic	fon and related..	0	9	no education	male	42	cannot read at all	not at all	at least once a week	less than once a week		no	not at all	richer		223	no births	no or unsure	1	not using
BJ7	145	128	2	145	2121869	11	2017	40	40-44	all woman sample	145	atlantic	rural	selected	atlantic	rural	no education	public tap/standpipe	30	no facility/bush/field	no	yes	yes	no	no	yes	no	vodoun	fon and related..	0	3	no education	male	48	cannot read at all	not at all	at least once a week	not at all		no	not at all	richer			no births	no or unsure	0	not using
BJ7	145	98	2	145	2121869	11	2017	42	40-44	all woman sample	145	atlantic	rural	selected	atlantic	rural	no education	tube well or borehole	5	no facility/bush/field	no	yes	no	no	yes	yes	no	catholic	fon and related..	0	6	no education	male	50	cannot read at all	not at all	at least once a week	not at all		no	not at all	middle	54	78	no births	no or unsure	4	not using
BJ7	145	67	1	145	2121869	11	2017	46	45-49	all woman sample	145	atlantic	rural	selected	atlantic	rural	no education	tube well or borehole	20	no facility/bush/field	no	yes	no	no	no	no	no	catholic	fon and related..	0	1	no education	female	46	cannot read at all	not at all	at least once a week	not at all		yes	not at all	poorer	39	180	no births	no or unsure	3	not using
BJ7	145	27	3	145	2121869	11	2017	18	15-19	all woman sample	145	atlantic	rural	selected	atlantic	rural	primary	public tap/standpipe	10	pit latrine with slab	no	no	no	no	yes	yes	no	catholic	fon and related..	5	6	incomplete primary	male	37	cannot read at all	not at all	not at all	not at all		no	not at all	middle			no births	no or unsure	0	not using
BJ7	145	37	4	145	2121869	11	2017	16	15-19	all woman sample	145	atlantic	rural	selected	atlantic	rural	secondary	tube well or borehole	5	no facility/bush/field	no	no	no	no	yes	yes	no	celestes	fon and related..	7	4	incomplete secondary	female	67	able to read whole sentence	less than once a week	at least once a week	not at all		no	not at all	middle			no births	no or unsure	0	not using
BJ7	145	27	2	145	2121869	11	2017	31	30-34	all woman sample	145	atlantic	rural	selected	atlantic	rural	primary	public tap/standpipe	10	pit latrine with slab	no	no	no	no	yes	yes	no	catholic	fon and related..	4	6	incomplete primary	male	37	able to read whole sentence	not at all	not at all	not at all		yes	not at all	middle	32	104	no births	no or unsure	2	not using
BJ7	146	8	3	146	1008190	11	2017	18	15-19	all woman sample	146	atlantic	urban	selected	atlantic	urban	secondary	protected spring	on premises	ventilated improved pit latrine (vip)	no	no	no	no	no	yes	no	islam	fon and related..	8	10	incomplete secondary	male	95	able to read whole sentence	not at all	not at all	not at all		no	not at all	middle			no births	no or unsure	0	not using
BJ7	146	18	3	146	1008190	11	2017	21	20-24	all woman sample	146	atlantic	urban	selected	atlantic	urban	primary	public tap/standpipe	30	ventilated improved pit latrine (vip)	no	yes	yes	no	no	yes	no	catholic	fon and related..	5	5	incomplete primary	male	30	able to read only parts of sentence	not at all	at least once a week	not at all		no	not at all	richest			no births	no or unsure	0	not using
BJ7	146	50	3	146	1008190	2	2018	17	15-19	all woman sample	146	atlantic	urban	selected	atlantic	urban	secondary	river/dam/lake/ponds/stream/canal/irrigation channel	180	no facility/bush/field	no	yes	yes	no	no	yes	no	other christians	fon and related..	8	6	incomplete secondary	male	40	able to read only parts of sentence	not at all	at least once a week	not at all		no	not at all	middle			no births	no or unsure	0	not using
BJ7	146	8	5	146	1008190	11	2017	22	20-24	all woman sample	146	atlantic	urban	selected	atlantic	urban	primary	protected spring	on premises	ventilated improved pit latrine (vip)	no	no	no	no	no	yes	no	islam	fon and related..	2	10	incomplete primary	male	95	cannot read at all	not at all	less than once a week	less than once a week		no	not at all	middle			no births	no or unsure	0	not using
BJ7	147	55	2	147	800045	11	2017	32	30-34	all woman sample	147	borgou	rural	selected	borgou	rural	no education	public tap/standpipe	15	no facility/bush/field	no	no	no	no	yes	no	no	islam	peulh and related	0	4	no education	male	42	cannot read at all	not at all	not at all	not at all		no	not at all	poorest	35	104	no births	no or unsure	2	not using
BJ7	147	9	2	147	800045	11	2017	47	45-49	all woman sample	147	borgou	rural	selected	borgou	rural	no education	public tap/standpipe	130	no facility/bush/field	no	no	no	no	yes	no	no	islam	peulh and related	0	4	no education	male	57	cannot read at all	not at all	not at all	not at all		yes	not at all	poorest	17	123	no births	no or unsure	8	not using
BJ7	147	25	2	147	800045	11	2017	46	45-49	all woman sample	147	borgou	rural	selected	borgou	rural	no education	public tap/standpipe	180	no facility/bush/field	no	no	no	no	yes	yes	no	islam	peulh and related	0	6	no education	male	53	cannot read at all	not at all	less than once a week	not at all		yes	not at all	poorest	110	84	no births	no or unsure	8	not using
BJ7	148	8	2	148	940603	11	2017	38	35-39	all woman sample	148	borgou	rural	selected	borgou	rural	no education	protected well	2	no facility/bush/field	no	yes	no	no	no	yes	no	islam	peulh and related	0	7	no education	male	42	cannot read at all	not at all	at least once a week	not at all		yes	not at all	poorest	58	64	no births	no or unsure	8	not using
BJ7	148	33	4	148	940603	11	2017	15	15-19	all woman sample	148	borgou	rural	selected	borgou	rural	no education	protected well	30	no facility/bush/field	yes	yes	no	no	no	yes	no	islam	peulh and related	0	12	no education	male	58	cannot read at all	not at all	at least once a week	not at all		yes	not at all	richer			no births	no or unsure	0	not using
BJ7	148	42	7	148	940603	1	2018	49	45-49	all woman sample	148	borgou	rural	selected	borgou	rural	no education	protected well	20	no facility/bush/field	no	no	no	no	no	no	no	islam	peulh and related	0	9	no education	male	60	cannot read at all	not at all	less than once a week	not at all		no	not at all	poorest	38	77	no births	no or unsure	8	not using
BJ7	149	31	13	149	914520	11	2017	18	15-19	all woman sample	149	borgou	rural	selected	borgou	rural	secondary	unprotected well	10	pit latrine without slab/open pit	yes	yes	yes	no	yes	yes	no	islam	bariba and related..	9	16	incomplete secondary	male	50	able to read whole sentence	less than once a week	less than once a week	less than once a week		no	not at all	richer			no births	no or unsure	0	not using
BJ7	149	31	8	149	914520	11	2017	15	15-19	all woman sample	149	borgou	rural	selected	borgou	rural	no education	unprotected well	10	pit latrine without slab/open pit	yes	yes	yes	no	yes	yes	no	islam	bariba and related..	0	16	no education	male	50	cannot read at all	not at all	not at all	not at all		yes	not at all	richer			no births	no or unsure	0	not using
BJ7	149	31	10	149	914520	11	2017	17	15-19	all woman sample	149	borgou	rural	selected	borgou	rural	secondary	unprotected well	10	pit latrine without slab/open pit	yes	yes	yes	no	yes	yes	no	islam	bariba and related..	9	16	incomplete secondary	male	50	cannot read at all	not at all	not at all	not at all		yes	not at all	richer			no births	no or unsure	0	not using
BJ7	149	63	4	149	914520	11	2017	15	15-19	all woman sample	149	borgou	rural	selected	borgou	rural	secondary	protected well	5	ventilated improved pit latrine (vip)	yes	yes	no	no	yes	yes	no	catholic	bariba and related..	8	6	incomplete secondary	male	50	able to read whole sentence	less than once a week	less than once a week	less than once a week		yes	not at all	richest			no births	no or unsure	0	not using
BJ7	149	31	4	149	914520	11	2017	19	15-19	all woman sample	149	borgou	rural	selected	borgou	rural	secondary	unprotected well	10	pit latrine without slab/open pit	yes	yes	yes	no	yes	yes	no	islam	bariba and related..	9	16	incomplete secondary	male	50	able to read whole sentence	at least once a week	at least once a week	at least once a week		no	not at all	richer			no births	no or unsure	0	not using
BJ7	149	79	4	149	914520	12	2017	38	35-39	all woman sample	149	borgou	rural	selected	borgou	rural	no education	tube well or borehole	10	no facility/bush/field	yes	yes	yes	no	yes	yes	yes	islam	bariba and related..	0	5	no education	female	72	cannot read at all	not at all	not at all	not at all		yes	not at all	richest			no births	no or unsure	0	not using
BJ7	149	31	2	149	914520	11	2017	40	40-44	all woman sample	149	borgou	rural	selected	borgou	rural	no education	unprotected well	10	pit latrine without slab/open pit	yes	yes	yes	no	yes	yes	no	islam	bariba and related..	0	16	no education	male	50	cannot read at all	not at all	not at all	not at all		no	not at all	richer	12	163	no births	no or unsure	4	not using
BJ7	149	31	7	149	914520	11	2017	35	35-39	all woman sample	149	borgou	rural	selected	borgou	rural	no education	unprotected well	10	pit latrine without slab/open pit	yes	yes	yes	no	yes	yes	no	islam	bariba and related..	0	16	no education	male	50	cannot read at all	not at all	not at all	not at all		no	not at all	richer	17	168	no births	no or unsure	4	not using
BJ7	149	31	11	149	914520	11	2017	16	15-19	all woman sample	149	borgou	rural	selected	borgou	rural	secondary	unprotected well	10	pit latrine without slab/open pit	yes	yes	yes	no	yes	yes	no	islam	bariba and related..	9	16	incomplete secondary	male	50	able to read whole sentence	at least once a week	not at all	not at all		no	not at all	richer			no births	no or unsure	0	not using
BJ7	150	18	3	150	988935	11	2017	20	20-24	all woman sample	150	borgou	rural	selected	borgou	rural	no education	tube well or borehole	15	no facility/bush/field	no	no	no	no	yes	yes	no	islam	peulh and related	0	9	no education	male	45	cannot read at all	not at all	not at all	not at all		yes	not at all	poorer			no births	no or unsure	0	not using
BJ7	150	67	2	150	988935	11	2017	16	15-19	all woman sample	150	borgou	rural	selected	borgou	rural	no education	tube well or borehole	10	no facility/bush/field	no	yes	no	no	no	yes	no	islam	peulh and related	0	2	no education	male	17	cannot read at all	not at all	not at all	not at all		no	not at all	poorest			no births	no or unsure	0	not using
BJ7	151	245	8	151	1804729	12	2017	16	15-19	all woman sample	151	borgou	urban	selected	borgou	urban	primary	unprotected well	on premises	pit latrine with slab	no	yes	no	no	yes	yes	no	catholic	bariba and related..	6	13	complete primary	female	57	cannot read at all	not at all	at least once a week	not at all		no	not at all	middle			no births	no or unsure	0	not using
BJ7	151	183	2	151	1804729	12	2017	22	20-24	all woman sample	151	borgou	urban	selected	borgou	urban	secondary	piped into dwelling	on premises	flush to septic tank	yes	yes	no	no	no	yes	no	other christians	bariba and related..	13	7	complete secondary	female	65	able to read whole sentence	less than once a week	not at all	less than once a week		yes	not at all	richest			no births	no or unsure	0	not using
BJ7	151	183	4	151	1804729	12	2017	17	15-19	all woman sample	151	borgou	urban	selected	borgou	urban	secondary	piped into dwelling	on premises	flush to septic tank	yes	yes	no	no	no	yes	no	islam	bariba and related..	9	7	incomplete secondary	female	65	able to read whole sentence	less than once a week	not at all	not at all		yes	less than once a week	richest			no births	no or unsure	0	not using
BJ7	151	162	2	151	1804729	12	2017	40	40-44	all woman sample	151	borgou	urban	selected	borgou	urban	primary	unprotected well	on premises	no facility/bush/field	yes	no	yes	yes	yes	yes	no	islam	bariba and related..	5	5	incomplete primary	male	46	able to read only parts of sentence	not at all	not at all	not at all		yes	not at all	richer	88	93	no births	no or unsure	5	not using
BJ7	151	162	4	151	1804729	12	2017	15	15-19	all woman sample	151	borgou	urban	selected	borgou	urban	secondary	unprotected well	on premises	no facility/bush/field	yes	no	yes	yes	yes	yes	no	islam	bariba and related..	7	5	incomplete secondary	male	46	cannot read at all	not at all	not at all	not at all		no	not at all	richer			no births	no or unsure	0	not using
BJ7	152	110	2	152	1718660	12	2017	34	30-34	all woman sample	152	borgou	urban	selected	borgou	urban	no education	public tap/standpipe	15	no facility/bush/field	no	yes	no	no	yes	yes	no	other christians	bariba and related..	0	5	no education	male	41	cannot read at all	not at all	at least once a week	not at all		yes	not at all	poorer	30	110	no births	no or unsure	3	not using
BJ7	152	73	2	152	1718660	12	2017	43	40-44	all woman sample	152	borgou	urban	selected	borgou	urban	no education	public tap/standpipe	20	no facility/bush/field	no	no	no	no	no	yes	no	no religion	yoa, lokpa and related.	0	8	no education	male	57	cannot read at all	not at all	not at all	not at all		no	not at all	middle	57	94	no births	no or unsure	6	not using
BJ7	153	17	4	153	1473753	11	2017	18	15-19	all woman sample	153	borgou	rural	selected	borgou	rural	secondary	tube well or borehole	10	pit latrine without slab/open pit	yes	no	yes	no	no	yes	no	islam	peulh and related	9	4	incomplete secondary	male	35	able to read whole sentence	at least once a week	at least once a week	at least once a week		yes	not at all	richer			no births	no or unsure	0	not using
BJ7	156	29	8	156	931628	11	2017	16	15-19	all woman sample	156	borgou	rural	selected	borgou	rural	no education	tube well or borehole	60	no facility/bush/field	no	no	no	no	yes	yes	no	islam	peulh and related	0	13	no education	male	63	cannot read at all	not at all	not at all	not at all		no	not at all	poorer			no births	no or unsure	0	not using
BJ7	156	59	2	156	931628	11	2017	45	45-49	all woman sample	156	borgou	rural	selected	borgou	rural	no education	river/dam/lake/ponds/stream/canal/irrigation channel	20	no facility/bush/field	no	yes	no	no	yes	no	no	islam	peulh and related	0	4	no education	male	55	cannot read at all	not at all	not at all	not at all		no	not at all	poorer	22	69	no births	no or unsure	8	not using
BJ7	156	29	2	156	931628	11	2017	40	40-44	all woman sample	156	borgou	rural	selected	borgou	rural	no education	tube well or borehole	60	no facility/bush/field	no	no	no	no	yes	yes	no	islam	peulh and related	0	13	no education	male	63	cannot read at all	not at all	less than once a week	not at all		no	not at all	poorer	52	123	no births	no or unsure	8	not using
BJ7	156	29	3	156	931628	11	2017	40	40-44	all woman sample	156	borgou	rural	selected	borgou	rural	no education	tube well or borehole	60	no facility/bush/field	no	no	no	no	yes	yes	no	islam	peulh and related	0	13	no education	male	63	cannot read at all	not at all	less than once a week	less than once a week		no	not at all	poorer	31	73	no births	no or unsure	10	not using
BJ7	157	43	11	157	785977	11	2017	16	15-19	all woman sample	157	borgou	rural	selected	borgou	rural	no education	tube well or borehole	10	no facility/bush/field	no	no	no	no	no	yes	no	islam	peulh and related	0	11	no education	male	55	cannot read at all	not at all	not at all	not at all		no	not at all	poorest			no births	no or unsure	0	not using
BJ7	157	43	5	157	785977	11	2017	15	15-19	all woman sample	157	borgou	rural	selected	borgou	rural	no education	tube well or borehole	10	no facility/bush/field	no	no	no	no	no	yes	no	islam	peulh and related	0	11	no education	male	55	cannot read at all	not at all	not at all	not at all		no	not at all	poorest			no births	no or unsure	0	not using
BJ7	157	28	8	157	785977	11	2017	20	20-24	all woman sample	157	borgou	rural	selected	borgou	rural	no education	river/dam/lake/ponds/stream/canal/irrigation channel	30	no facility/bush/field	no	yes	no	no	no	yes	no	islam	peulh and related	0	8	no education	male	40	cannot read at all	not at all	at least once a week	not at all		no	not at all	poorest			no births	no or unsure	0	not using
BJ7	157	8	3	157	785977	11	2017	18	15-19	all woman sample	157	borgou	rural	selected	borgou	rural	no education	unprotected well	10	no facility/bush/field	no	yes	no	no	no	no	no	islam	peulh and related	0	7	no education	male	42	cannot read at all	not at all	at least once a week	not at all		no	not at all	poorer			no births	no or unsure	0	not using
BJ7	158	52	4	158	970800	12	2017	15	15-19	all woman sample	158	borgou	rural	selected	borgou	rural	no education	tube well or borehole	15	pit latrine without slab/open pit	no	no	no	no	no	no	no	other traditional	peulh and related	0	8	no education	male	52	cannot read at all	not at all	not at all	not at all		no	not at all	poorest			no births	no or unsure	0	not using
BJ7	158	12	7	158	970800	12	2017	35	35-39	all woman sample	158	borgou	rural	selected	borgou	rural	no education	unprotected well	30	no facility/bush/field	no	no	no	no	no	yes	no	islam	peulh and related	0	7	no education	male	34	cannot read at all	not at all	at least once a week	not at all		no	not at all	poorest	38	88	no births	no or unsure	7	not using
BJ7	158	24	3	158	970800	12	2017	45	45-49	all woman sample	158	borgou	rural	selected	borgou	rural	no education	unprotected well	20	no facility/bush/field	no	no	no	no	no	yes	no	islam	peulh and related	0	10	no education	male	60	cannot read at all	not at all	not at all	not at all		no	not at all	poorest	63	163	no births	no or unsure	5	not using
BJ7	159	58	2	159	588095	12	2017	18	15-19	all woman sample	159	borgou	urban	selected	borgou	urban	no education	tube well or borehole	90	no facility/bush/field	no	no	no	no	no	no	no	islam	peulh and related	0	2	no education	male	25	cannot read at all	not at all	not at all	not at all		no	not at all	poorest			no births	no or unsure	0	not using
BJ7	159	75	2	159	588095	12	2017	18	15-19	all woman sample	159	borgou	urban	selected	borgou	urban	no education	tube well or borehole	20	no facility/bush/field	no	no	no	no	no	yes	no	islam	peulh and related	0	2	no education	male	19	cannot read at all	not at all	less than once a week	not at all		no	not at all	poorest			no births	no or unsure	0	not using
BJ7	160	6	6	160	965803	12	2017	16	15-19	all woman sample	160	borgou	urban	selected	borgou	urban	no education	tube well or borehole	20	pit latrine without slab/open pit	no	no	no	no	no	no	no	islam	other beninois	0	16	no education	male	67	cannot read at all	not at all	not at all	not at all		no	not at all	poorest			no births	no or unsure	0	not using
BJ7	160	6	3	160	965803	12	2017	47	45-49	all woman sample	160	borgou	urban	selected	borgou	urban	no education	tube well or borehole	20	pit latrine without slab/open pit	no	no	no	no	no	no	no	islam	other beninois	0	16	no education	male	67	cannot read at all	not at all	not at all	not at all		no	not at all	poorest	34	140	no births	no or unsure	8	not using
BJ7	161	66	20	161	796415	11	2017	23	20-24	all woman sample	161	borgou	rural	selected	borgou	rural	secondary	public tap/standpipe	30	no facility/bush/field	no	yes	no	no	yes	yes	no	islam	bariba and related..	9	21	incomplete secondary	male	40	able to read whole sentence	not at all	not at all	not at all		yes	not at all	poorer			no births	no or unsure	0	not using
BJ7	162	20	16	162	874597	12	2017	15	15-19	all woman sample	162	borgou	rural	selected	borgou	rural	no education	river/dam/lake/ponds/stream/canal/irrigation channel	45	no facility/bush/field	no	yes	no	no	no	yes	no	islam	peulh and related	0	16	no education	male	47	cannot read at all	not at all	not at all	not at all		no	not at all	middle			no births	no or unsure	0	not using
BJ7	162	69	5	162	874597	12	2017	40	40-44	all woman sample	162	borgou	rural	selected	borgou	rural	no education	unprotected spring	60	no facility/bush/field	no	yes	no	no	no	no	no	islam	peulh and related	0	6	no education	male	20	cannot read at all	not at all	at least once a week	at least once a week		no	not at all	poorest	22	73	no births	no or unsure	4	not using
BJ7	162	42	12	162	874597	12	2017	16	15-19	all woman sample	162	borgou	rural	selected	borgou	rural	no education	river/dam/lake/ponds/stream/canal/irrigation channel	60	no facility/bush/field	no	yes	no	no	no	yes	no	islam	peulh and related	0	16	no education	male	32	cannot read at all	not at all	not at all	not at all		no	not at all	poorest			no births	no or unsure	0	not using
BJ7	162	20	2	162	874597	12	2017	32	30-34	all woman sample	162	borgou	rural	selected	borgou	rural	no education	river/dam/lake/ponds/stream/canal/irrigation channel	45	no facility/bush/field	no	yes	no	no	no	yes	no	islam	peulh and related	0	16	no education	male	47	cannot read at all	not at all	not at all	not at all		yes	not at all	middle	28	96	no births	no or unsure	2	not using
BJ7	163	54	2	163	658557	12	2017	47	45-49	all woman sample	163	borgou	rural	selected	borgou	rural	no education	tube well or borehole	on premises	no facility/bush/field	no	no	no	no	no	yes	no	islam	bariba and related..	0	8	no education	male	58	cannot read at all	not at all	not at all	less than once a week		no	not at all	poorest	38	199	no births	no or unsure	4	not using
BJ7	163	87	2	163	658557	12	2017	21	20-24	all woman sample	163	borgou	rural	selected	borgou	rural	secondary	unprotected well	15	no facility/bush/field	no	yes	no	no	no	yes	no	islam	peulh and related	10	4	incomplete secondary	female	57	able to read whole sentence	not at all	less than once a week	not at all		yes	at least once a week	poorer			no births	no or unsure	0	male condom
BJ7	163	34	2	163	658557	12	2017	42	40-44	all woman sample	163	borgou	rural	selected	borgou	rural	primary	public tap/standpipe	10	no facility/bush/field	yes	no	yes	no	no	no	no	protestant methodist	yoruba and related..	4	7	incomplete primary	male	42	able to read whole sentence	not at all	not at all	at least once a week		yes	not at all	middle	23	95	no births	no or unsure	7	injections
BJ7	163	14	4	163	658557	12	2017	25	25-29	all woman sample	163	borgou	rural	selected	borgou	rural	secondary	piped to neighbor	on premises	pit latrine with slab	no	yes	no	no	no	yes	no	islam	yoruba and related..	12	4	incomplete secondary	female	31	able to read whole sentence	less than once a week	not at all	not at all		yes	at least once a week	richer			no births	no or unsure	0	male condom
BJ7	163	34	3	163	658557	12	2017	15	15-19	all woman sample	163	borgou	rural	selected	borgou	rural	secondary	public tap/standpipe	10	no facility/bush/field	yes	no	yes	no	no	no	no	protestant methodist	yoruba and related..	6	7	incomplete secondary	male	42	able to read whole sentence	not at all	not at all	at least once a week		no	not at all	middle			no births	no or unsure	0	not using
BJ7	163	40	1	163	658557	12	2017	42	40-44	all woman sample	163	borgou	rural	selected	borgou	rural	no education	tube well or borehole	20	no facility/bush/field	no	no	no	no	no	yes	no	celestes	betamaribe and related	0	5	no education	female	42	cannot read at all	not at all	not at all	not at all		yes	not at all	middle	99	89	no births	no or unsure	6	not using
BJ7	163	47	2	163	658557	12	2017	32	30-34	all woman sample	163	borgou	rural	selected	borgou	rural	no education	river/dam/lake/ponds/stream/canal/irrigation channel	40	no facility/bush/field	no	no	no	no	no	yes	no	islam	peulh and related	0	7	no education	male	35	cannot read at all	not at all	not at all	not at all		yes	not at all	middle	40	63	no births	no or unsure	4	implants/norplant
BJ7	164	4	2	164	1036087	12	2017	17	15-19	all woman sample	164	borgou	rural	selected	borgou	rural	no education	river/dam/lake/ponds/stream/canal/irrigation channel	60	no facility/bush/field	no	yes	no	no	no	yes	no	islam	peulh and related	0	11	no education	male	23	cannot read at all	not at all	not at all	not at all		no	not at all	poorest			no births	no or unsure	0	not using
BJ7	165	127	1	165	1121188	12	2017	43	40-44	all woman sample	165	borgou	urban	selected	borgou	urban	primary	unprotected well	5	no facility/bush/field	yes	no	no	no	no	no	no	catholic	yoruba and related..	5	6	incomplete primary	female	43	able to read whole sentence	less than once a week	less than once a week	less than once a week		yes	not at all	richer	16	76	no births	no or unsure	5	not using
BJ7	165	107	2	165	1121188	12	2017	18	15-19	all woman sample	165	borgou	urban	selected	borgou	urban	secondary	piped to neighbor	on premises	pit latrine with slab	yes	no	no	no	no	yes	yes	vodoun	adja and related	7	6	incomplete secondary	male	35	able to read whole sentence	not at all	at least once a week	at least once a week		no	not at all	richest			no births	no or unsure	0	not using
BJ7	167	39	1	167	1247841	1	2018	35	35-39	all woman sample	167	borgou	rural	selected	borgou	rural	no education	public tap/standpipe	65	no facility/bush/field	no	yes	yes	yes	no	no	no	islam	dendi and related..	0	4	no education	female	35	cannot read at all	not at all	at least once a week	at least once a week		yes	not at all	richest	29	196	no births	no or unsure	2	not using
BJ7	167	101	4	167	1247841	1	2018	15	15-19	all woman sample	167	borgou	rural	selected	borgou	rural	secondary	public tap/standpipe	180	no facility/bush/field	no	yes	yes	no	no	yes	no	catholic	betamaribe and related	7	15	incomplete secondary	male	58	able to read whole sentence	less than once a week	less than once a week	less than once a week		no	not at all	middle			no births	no or unsure	0	not using
BJ7	167	49	2	167	1247841	1	2018	27	25-29	all woman sample	167	borgou	rural	selected	borgou	rural	no education	public tap/standpipe	45	no facility/bush/field	no	no	no	no	no	no	no	catholic	betamaribe and related	0	3	no education	male	30	cannot read at all	not at all	not at all	not at all		no	not at all	poorer	22	151	no births	no or unsure	1	not using
BJ7	167	80	2	167	1247841	1	2018	45	45-49	all woman sample	167	borgou	rural	selected	borgou	rural	primary	public tap/standpipe	20	no facility/bush/field	no	yes	no	no	no	yes	no	islam	yoa, lokpa and related.	6	4	complete primary	male	45	able to read only parts of sentence	not at all	at least once a week	not at all		yes	not at all	richer	54	89	no births	no or unsure	4	not using
BJ7	167	101	2	167	1247841	1	2018	48	45-49	all woman sample	167	borgou	rural	selected	borgou	rural	no education	public tap/standpipe	180	no facility/bush/field	no	yes	yes	no	no	yes	no	catholic	betamaribe and related	0	15	no education	male	58	cannot read at all	not at all	less than once a week	less than once a week		yes	not at all	middle	38	122	no births	no or unsure	6	not using
BJ7	167	39	4	167	1247841	1	2018	16	15-19	all woman sample	167	borgou	rural	selected	borgou	rural	no education	public tap/standpipe	65	no facility/bush/field	no	yes	yes	yes	no	no	no	no religion	other nationalities	0	4	no education	female	35	cannot read at all	not at all	at least once a week	at least once a week		no	not at all	richest			no births	no or unsure	0	not using
BJ7	167	18	2	167	1247841	1	2018	49	45-49	all woman sample	167	borgou	rural	selected	borgou	rural	no education	public tap/standpipe	70	no facility/bush/field	no	yes	no	no	no	yes	no	no religion	betamaribe and related	0	6	no education	male	60	cannot read at all	not at all	not at all	not at all		no	not at all	poorer	15	95	no births	no or unsure	9	not using
BJ7	167	70	1	167	1247841	1	2018	28	25-29	all woman sample	167	borgou	rural	selected	borgou	rural	secondary	public tap/standpipe	5	no facility/bush/field	no	yes	no	no	no	yes	no	islam	bariba and related..	8	5	incomplete secondary	female	28	able to read whole sentence	not at all	at least once a week	not at all		yes	not at all	middle		72	no births	no or unsure	1	implants/norplant
BJ7	168	56	2	168	1045781	1	2018	40	40-44	all woman sample	168	borgou	rural	selected	borgou	rural	no education	public tap/standpipe	140	no facility/bush/field	no	yes	no	no	no	yes	no	other christians	bariba and related..	0	2	no education	male	44	cannot read at all	not at all	at least once a week	not at all		yes	not at all	middle	12	165	no births	no or unsure	3	not using
BJ7	170	54	3	170	1264579	1	2018	19	15-19	all woman sample	170	borgou	urban	selected	borgou	urban	secondary	public tap/standpipe	70	no facility/bush/field	yes	yes	yes	no	no	yes	yes	catholic	yoruba and related..	9	8	incomplete secondary	male	61	able to read whole sentence	less than once a week	less than once a week	less than once a week		yes	not at all	richest			no births	no or unsure	0	not using
BJ7	170	83	10	170	1264579	1	2018	19	15-19	all woman sample	170	borgou	urban	selected	borgou	urban	secondary	unprotected well	on premises	pit latrine without slab/open pit	yes	yes	no	no	no	yes	no	islam	peulh and related	9	13	incomplete secondary	male	54	able to read whole sentence	less than once a week	less than once a week	less than once a week		yes	not at all	richer			no births	no or unsure	0	not using
BJ7	170	185	2	170	1264579	1	2018	43	40-44	all woman sample	170	borgou	urban	selected	borgou	urban	no education	protected well	60	pit latrine with slab	no	yes	no	no	yes	yes	no	islam	bariba and related..	0	8	no education	male	50	cannot read at all	not at all	not at all	not at all		yes	not at all	middle	37	101	no births	no or unsure	7	pill
BJ7	170	156	3	170	1264579	1	2018	20	20-24	all woman sample	170	borgou	urban	selected	borgou	urban	secondary	protected well	20	pit latrine without slab/open pit	no	yes	yes	no	no	no	no	islam	bariba and related..	10	6	incomplete secondary	female	70	able to read whole sentence	less than once a week	less than once a week	less than once a week		yes	not at all	richer			no births	no or unsure	0	not using
BJ7	170	83	11	170	1264579	1	2018	16	15-19	all woman sample	170	borgou	urban	selected	borgou	urban	secondary	unprotected well	on premises	pit latrine without slab/open pit	yes	yes	no	no	no	yes	no	islam	peulh and related	8	13	incomplete secondary	male	54	able to read whole sentence	not at all	at least once a week	less than once a week		no	not at all	richer			no births	no or unsure	0	not using
BJ7	170	112	3	170	1264579	1	2018	16	15-19	all woman sample	170	borgou	urban	selected	borgou	urban	secondary	piped to neighbor	on premises	pit latrine without slab/open pit	yes	yes	yes	no	no	yes	no	islam	bariba and related..	10	7	incomplete secondary	male	84	able to read whole sentence	less than once a week	at least once a week	at least once a week		yes	not at all	richer			no births	no or unsure	0	not using
BJ7	170	54	4	170	1264579	1	2018	16	15-19	all woman sample	170	borgou	urban	selected	borgou	urban	secondary	public tap/standpipe	70	no facility/bush/field	yes	yes	yes	no	no	yes	yes	catholic	yoruba and related..	7	8	incomplete secondary	male	61	able to read only parts of sentence	not at all	less than once a week	less than once a week		no	not at all	richest			no births	no or unsure	0	not using
BJ7	170	54	2	170	1264579	1	2018	47	45-49	all woman sample	170	borgou	urban	selected	borgou	urban	no education	public tap/standpipe	70	no facility/bush/field	yes	yes	yes	no	no	yes	yes	catholic	yoruba and related..	0	8	no education	male	61	cannot read at all	not at all	less than once a week	less than once a week		yes	not at all	richest	42	67	no births	no or unsure	8	not using
BJ7	170	141	5	170	1264579	1	2018	17	15-19	all woman sample	170	borgou	urban	selected	borgou	urban	secondary	unprotected well	on premises	pit latrine without slab/open pit	no	yes	no	no	no	no	no	islam	bariba and related..	8	5	incomplete secondary	male	72	able to read only parts of sentence	not at all	not at all	not at all		yes	not at all	richer			no births	no or unsure	0	not using
BJ7	170	25	5	170	1264579	1	2018	15	15-19	all woman sample	170	borgou	urban	selected	borgou	urban	primary	public tap/standpipe	45	pit latrine without slab/open pit	no	no	no	no	no	yes	no	islam	peulh and related	4	7	incomplete primary	male	52	cannot read at all	not at all	less than once a week	not at all		no	not at all	middle			no births	no or unsure	0	not using
BJ7	170	98	3	170	1264579	1	2018	17	15-19	all woman sample	170	borgou	urban	selected	borgou	urban	secondary	public tap/standpipe	30	pit latrine with slab	no	no	no	no	no	yes	no	islam	bariba and related..	9	8	incomplete secondary	male	47	able to read whole sentence	at least once a week	not at all	not at all		no	not at all	middle			no births	no or unsure	0	not using
BJ7	170	185	3	170	1264579	1	2018	15	15-19	all woman sample	170	borgou	urban	selected	borgou	urban	secondary	protected well	60	pit latrine with slab	no	yes	no	no	yes	yes	no	islam	bariba and related..	6	8	incomplete secondary	male	50	able to read whole sentence	not at all	not at all	not at all		no	not at all	middle			no births	no or unsure	0	not using
BJ7	170	25	2	170	1264579	1	2018	45	45-49	all woman sample	170	borgou	urban	selected	borgou	urban	no education	public tap/standpipe	45	pit latrine without slab/open pit	no	no	no	no	no	yes	no	islam	peulh and related	0	7	no education	male	52	cannot read at all	not at all	less than once a week	not at all		yes	not at all	middle	92	120	no births	no or unsure	3	not using
BJ7	171	21	2	171	1257690	12	2017	43	40-44	all woman sample	171	borgou	urban	selected	borgou	urban	secondary	piped into dwelling	on premises	pit latrine with slab	yes	no	yes	no	yes	yes	yes	islam	bariba and related..	7	6	incomplete secondary	male	42	able to read whole sentence	not at all	not at all	at least once a week		yes	not at all	richest	60	81	no births	no or unsure	4	pill
BJ7	171	117	6	171	1257690	12	2017	16	15-19	all woman sample	171	borgou	urban	selected	borgou	urban	no education	unprotected well	on premises	pit latrine without slab/open pit	no	yes	no	no	no	yes	no	catholic	bariba and related..	0	6	no education	male	49	cannot read at all	not at all	less than once a week	not at all		no	not at all	middle			no births	no or unsure	0	not using
BJ7	171	95	1	171	1257690	12	2017	45	45-49	all woman sample	171	borgou	urban	selected	borgou	urban	secondary	public tap/standpipe	on premises	pit latrine without slab/open pit	yes	no	yes	no	no	no	no	islam	bariba and related..	7	2	incomplete secondary	female	45	able to read only parts of sentence	not at all	not at all	at least once a week		yes	not at all	richer	63	181	no births	no or unsure	3	not using
BJ7	171	10	8	171	1257690	12	2017	33	30-34	all woman sample	171	borgou	urban	selected	borgou	urban	no education	public tap/standpipe	5	pit latrine with slab	no	yes	no	no	yes	yes	yes	islam	bariba and related..	0	14	no education	male	48	cannot read at all	not at all	less than once a week	not at all		yes	not at all	richer	50	61	no births	no or unsure	3	not using
BJ7	171	10	3	171	1257690	12	2017	17	15-19	all woman sample	171	borgou	urban	selected	borgou	urban	no education	public tap/standpipe	5	pit latrine with slab	no	yes	no	no	yes	yes	yes	islam	dendi and related..	0	14	no education	male	48	cannot read at all	not at all	not at all	not at all		yes	not at all	richer			no births	no or unsure	0	not using
BJ7	171	21	6	171	1257690	12	2017	18	15-19	all woman sample	171	borgou	urban	selected	borgou	urban	secondary	piped into dwelling	on premises	pit latrine with slab	yes	no	yes	no	yes	yes	yes	islam	bariba and related..	10	6	incomplete secondary	male	42	able to read whole sentence	not at all	less than once a week	less than once a week		yes	not at all	richest			no births	no or unsure	0	not using
BJ7	172	62	2	172	1081742	1	2018	20	20-24	all woman sample	172	borgou	urban	selected	borgou	urban	no education	public tap/standpipe	20	no facility/bush/field	no	no	no	no	no	yes	no	islam	peulh and related	0	4	no education	male	26	cannot read at all	not at all	not at all	not at all		no	not at all	poorest	32	61	no births	no or unsure	2	not using
BJ7	172	9	7	172	1081742	1	2018	16	15-19	all woman sample	172	borgou	urban	selected	borgou	urban	no education	tube well or borehole	15	no facility/bush/field	no	no	no	no	no	yes	no	islam	peulh and related	0	9	no education	male	74	cannot read at all	not at all	not at all	not at all		no	not at all	poorest			no births	no or unsure	0	not using
BJ7	172	89	2	172	1081742	1	2018	45	45-49	all woman sample	172	borgou	urban	selected	borgou	urban	no education	river/dam/lake/ponds/stream/canal/irrigation channel	40	no facility/bush/field	no	no	no	no	yes	yes	no	islam	peulh and related	0	5	no education	male	50	cannot read at all	not at all	not at all	not at all		no	not at all	poorest	48	79	no births	no or unsure	7	not using
BJ7	173	124	8	173	687671	2	2018	33	30-34	all woman sample	173	borgou	urban	selected	borgou	urban	primary	tube well or borehole	30	ventilated improved pit latrine (vip)	yes	yes	yes	yes	yes	yes	no	islam	dendi and related..	5	8	incomplete primary	female	60	able to read only parts of sentence	not at all	at least once a week	at least once a week		yes	almost every day	richest	39	81	no births	no or unsure	3	not using
BJ7	173	236	2	173	687671	2	2018	24	20-24	all woman sample	173	borgou	urban	selected	borgou	urban	secondary	piped to neighbor	on premises	no facility/bush/field	no	no	no	no	no	no	no	catholic	betamaribe and related	11	5	incomplete secondary	male	52	able to read whole sentence	at least once a week	not at all	not at all		yes	not at all	poorest			no births	no or unsure	0	not using
BJ7	173	124	4	173	687671	2	2018	19	15-19	all woman sample	173	borgou	urban	selected	borgou	urban	secondary	tube well or borehole	30	ventilated improved pit latrine (vip)	yes	yes	yes	yes	yes	yes	no	islam	dendi and related..	6	8	incomplete secondary	female	60	able to read whole sentence	not at all	at least once a week	at least once a week		yes	not at all	richest			no births	no or unsure	0	not using
BJ7	173	11	6	173	687671	2	2018	16	15-19	all woman sample	173	borgou	urban	selected	borgou	urban	primary	unprotected well	30	no facility/bush/field	yes	yes	yes	yes	no	yes	no	no religion	dendi and related..	2	11	incomplete primary	female	48	cannot read at all	not at all	less than once a week	at least once a week		no	not at all	richest			no births	no or unsure	0	not using
BJ7	173	11	10	173	687671	2	2018	19	15-19	all woman sample	173	borgou	urban	selected	borgou	urban	no education	unprotected well	30	no facility/bush/field	yes	yes	yes	yes	no	yes	no	no religion	dendi and related..	0	11	no education	female	48	cannot read at all	not at all	less than once a week	at least once a week		no	not at all	richest			no births	no or unsure	0	not using
BJ7	173	161	2	173	687671	2	2018	38	35-39	all woman sample	173	borgou	urban	selected	borgou	urban	no education	piped into dwelling	on premises	pit latrine with slab	yes	yes	yes	no	no	yes	yes	catholic	adja and related	0	6	no education	male	46	cannot read at all	not at all	less than once a week	at least once a week		yes	not at all	richest	41	96	no births	no or unsure	4	not using
BJ7	173	105	8	173	687671	2	2018	21	20-24	all woman sample	173	borgou	urban	selected	borgou	urban	secondary	unprotected well	on premises	pit latrine with slab	yes	no	yes	no	no	yes	yes	islam	peulh and related	10	9	incomplete secondary	male	43	able to read whole sentence	at least once a week	at least once a week	at least once a week		yes	almost every day	richest			no births	no or unsure	0	not using
BJ7	173	11	1	173	687671	2	2018	48	45-49	all woman sample	173	borgou	urban	selected	borgou	urban	primary	unprotected well	30	no facility/bush/field	yes	yes	yes	yes	no	yes	no	islam	dendi and related..	4	11	incomplete primary	female	48	able to read only parts of sentence	not at all	at least once a week	at least once a week		yes	not at all	richest	54	155	no births	no or unsure	4	not using
BJ7	173	217	4	173	687671	2	2018	20	20-24	all woman sample	173	borgou	urban	selected	borgou	urban	no education	protected well	on premises	pit latrine with slab	yes	yes	yes	yes	yes	yes	yes	catholic	fon and related..	0	11	no education	male	49	cannot read at all	not at all	not at all	less than once a week		no	not at all	richest			no births	no or unsure	0	not using
BJ7	173	124	3	173	687671	2	2018	22	20-24	all woman sample	173	borgou	urban	selected	borgou	urban	secondary	tube well or borehole	30	ventilated improved pit latrine (vip)	yes	yes	yes	yes	yes	yes	no	islam	dendi and related..	10	8	incomplete secondary	female	60	able to read whole sentence	at least once a week	at least once a week	at least once a week		yes	almost every day	richest			no births	no or unsure	0	not using
BJ7	173	217	9	173	687671	2	2018	15	15-19	all woman sample	173	borgou	urban	selected	borgou	urban	secondary	protected well	on premises	pit latrine with slab	yes	yes	yes	yes	yes	yes	yes	catholic	fon and related..	6	11	incomplete secondary	male	49	able to read whole sentence	less than once a week	not at all	not at all		no	not at all	richest			no births	no or unsure	0	not using
BJ7	173	217	2	173	687671	2	2018	47	45-49	all woman sample	173	borgou	urban	selected	borgou	urban	secondary	protected well	on premises	pit latrine with slab	yes	yes	yes	yes	yes	yes	yes	catholic	fon and related..	6	11	incomplete secondary	male	49	able to read only parts of sentence	not at all	less than once a week	less than once a week		yes	not at all	richest			no births	no or unsure	0	not using
BJ7	173	11	8	173	687671	2	2018	18	15-19	all woman sample	173	borgou	urban	selected	borgou	urban	no education	unprotected well	30	no facility/bush/field	yes	yes	yes	yes	no	yes	no	no religion	dendi and related..	0	11	no education	female	48	cannot read at all	not at all	not at all	at least once a week		no	not at all	richest			no births	no or unsure	0	not using
BJ7	173	161	3	173	687671	2	2018	18	15-19	all woman sample	173	borgou	urban	selected	borgou	urban	secondary	piped into dwelling	on premises	pit latrine with slab	yes	yes	yes	no	no	yes	yes	no religion	adja and related	12	6	incomplete secondary	male	46	able to read whole sentence	at least once a week	at least once a week	at least once a week		no	not at all	richest			no births	no or unsure	0	not using
BJ7	174	123	2	174	1191676	2	2018	27	25-29	all woman sample	174	borgou	urban	selected	borgou	urban	no education	river/dam/lake/ponds/stream/canal/irrigation channel	60	pit latrine without slab/open pit	yes	no	no	no	no	no	no	islam	bariba and related..	0	3	no education	female	86	cannot read at all	not at all	not at all	not at all		yes	not at all	richer			no births	no or unsure	0	not using
BJ7	175	14	4	175	776866	1	2018	17	15-19	all woman sample	175	borgou	urban	selected	borgou	urban	secondary	unprotected well	60	no facility/bush/field	no	yes	yes	no	yes	yes	no	islam	bariba and related..	8	7	incomplete secondary	male	70	cannot read at all	not at all	less than once a week	less than once a week		no	not at all	richer			no births	no or unsure	0	not using
BJ7	175	140	7	175	776866	1	2018	18	15-19	all woman sample	175	borgou	urban	selected	borgou	urban	primary	unprotected well	5	no facility/bush/field	no	no	no	no	yes	yes	no	no religion	betamaribe and related	2	7	incomplete primary	male	85	cannot read at all	not at all	not at all	not at all		yes	not at all	poorest			no births	no or unsure	0	not using
BJ7	175	14	2	175	776866	1	2018	42	40-44	all woman sample	175	borgou	urban	selected	borgou	urban	no education	unprotected well	60	no facility/bush/field	no	yes	yes	no	yes	yes	no	islam	bariba and related..	0	7	no education	male	70	cannot read at all	not at all	not at all	not at all		yes	not at all	richer	21	160	no births	no or unsure	5	not using
BJ7	175	140	6	175	776866	1	2018	18	15-19	all woman sample	175	borgou	urban	selected	borgou	urban	primary	unprotected well	5	no facility/bush/field	no	no	no	no	yes	yes	no	catholic	betamaribe and related	4	7	incomplete primary	male	85	able to read only parts of sentence	not at all	not at all	not at all		yes	not at all	poorest			no births	no or unsure	0	not using
BJ7	176	111	2	176	730841	2	2018	47	45-49	all woman sample	176	borgou	urban	selected	borgou	urban	primary	tube well or borehole	on premises	flush to piped sewer system	yes	no	yes	yes	no	yes	no	catholic	fon and related..	6	7	complete primary	male	49	able to read whole sentence	not at all	at least once a week	at least once a week		yes	not at all	richest	102	72	no births	no or unsure	5	not using
BJ7	176	111	5	176	730841	2	2018	16	15-19	all woman sample	176	borgou	urban	selected	borgou	urban	secondary	tube well or borehole	on premises	flush to piped sewer system	yes	no	yes	yes	no	yes	no	catholic	fon and related..	10	7	incomplete secondary	male	49	able to read whole sentence	at least once a week	not at all	at least once a week		yes	at least once a week	richest			no births	no or unsure	0	not using
BJ7	176	24	1	176	730841	2	2018	29	25-29	all woman sample	176	borgou	urban	selected	borgou	urban	secondary	public tap/standpipe	30	pit latrine with slab	yes	no	yes	no	no	yes	no	other christians	fon and related..	10	1	incomplete secondary	female	29	able to read whole sentence	not at all	not at all	less than once a week		yes	at least once a week	richest		93	no births	no or unsure	1	not using
BJ7	176	124	3	176	730841	2	2018	17	15-19	all woman sample	176	borgou	urban	selected	borgou	urban	secondary	piped into dwelling	on premises	pit latrine with slab	yes	no	yes	no	no	yes	no	other christians	yoruba and related..	12	9	incomplete secondary	male	45	able to read whole sentence	less than once a week	at least once a week	at least once a week		yes	not at all	richest			no births	no or unsure	0	not using
BJ7	177	104	4	177	1499015	2	2018	17	15-19	all woman sample	177	borgou	urban	selected	borgou	urban	secondary	piped into dwelling	on premises	flush to septic tank	yes	yes	yes	yes	yes	yes	yes	islam	bariba and related..	12	10	incomplete secondary	male	52	able to read whole sentence	at least once a week	at least once a week	at least once a week		yes	almost every day	richest			no births	no or unsure	0	not using
BJ7	177	207	3	177	1499015	2	2018	19	15-19	all woman sample	177	borgou	urban	selected	borgou	urban	secondary	tube well or borehole	on premises	flush to pit latrine	yes	yes	yes	no	yes	yes	yes	islam	bariba and related..	10	8	incomplete secondary	male	63	able to read whole sentence	less than once a week	not at all	at least once a week		yes	almost every day	richest			no births	no or unsure	0	not using
BJ7	177	173	2	177	1499015	2	2018	42	40-44	all woman sample	177	borgou	urban	selected	borgou	urban	secondary	protected well	on premises	flush to pit latrine	yes	yes	yes	no	yes	yes	no	islam	yoruba and related..	11	6	incomplete secondary	male	53	able to read whole sentence	less than once a week	less than once a week	less than once a week		yes	not at all	richest	49	86	no births	no or unsure	3	not using
BJ7	177	190	7	177	1499015	2	2018	26	25-29	all woman sample	177	borgou	urban	selected	borgou	urban	secondary	tube well or borehole	on premises	flush to septic tank	yes	no	yes	no	yes	yes	yes	other protestants	bariba and related..	12	7	incomplete secondary	male	44	able to read whole sentence	less than once a week	not at all	less than once a week		yes	almost every day	richest			no births	no or unsure	0	pill
BJ7	177	34	2	177	1499015	2	2018	26	25-29	all woman sample	177	borgou	urban	selected	borgou	urban	higher	unprotected well	on premises	pit latrine with slab	yes	yes	yes	no	no	yes	no	catholic	fon and related..	16	3	higher	female	53	able to read whole sentence	at least once a week	at least once a week	at least once a week		yes	not at all	richest			no births	no or unsure	0	not using
BJ7	177	86	3	177	1499015	2	2018	16	15-19	all woman sample	177	borgou	urban	selected	borgou	urban	secondary	protected well	on premises	pit latrine with slab	yes	yes	yes	no	no	yes	no	islam	bariba and related..	7	12	incomplete secondary	male	32	able to read whole sentence	at least once a week	at least once a week	at least once a week		no	not at all	richest			no births	no or unsure	0	not using
BJ7	177	104	2	177	1499015	2	2018	47	45-49	all woman sample	177	borgou	urban	selected	borgou	urban	secondary	piped into dwelling	on premises	flush to septic tank	yes	yes	yes	yes	yes	yes	yes	other christians	bariba and related..	9	10	incomplete secondary	male	52	able to read whole sentence	at least once a week	at least once a week	at least once a week		yes	almost every day	richest	42	120	no births	no or unsure	6	not using
BJ7	177	86	5	177	1499015	2	2018	16	15-19	all woman sample	177	borgou	urban	selected	borgou	urban	secondary	protected well	on premises	pit latrine with slab	yes	yes	yes	no	no	yes	no	islam	bariba and related..	7	12	incomplete secondary	male	32	able to read whole sentence	less than once a week	at least once a week	at least once a week		no	not at all	richest			no births	no or unsure	0	not using
BJ7	177	69	2	177	1499015	2	2018	25	25-29	all woman sample	177	borgou	urban	selected	borgou	urban	secondary	public tap/standpipe	30	no facility/bush/field	yes	yes	yes	no	yes	no	no	islam	bariba and related..	12	10	incomplete secondary	female	56	able to read whole sentence	at least once a week	at least once a week	at least once a week		yes	almost every day	richest		60	no births	no or unsure	1	injections
BJ7	178	126	4	178	1123030	2	2018	16	15-19	all woman sample	178	borgou	urban	selected	borgou	urban	secondary	protected well	on premises	pit latrine with slab	yes	yes	yes	no	no	yes	no	catholic	fon and related..	8	4	incomplete secondary	male	60	able to read whole sentence	less than once a week	less than once a week	at least once a week		no	not at all	richest			no births	no or unsure	0	not using
BJ7	178	207	4	178	1123030	2	2018	21	20-24	all woman sample	178	borgou	urban	selected	borgou	urban	higher	piped into dwelling	on premises	pit latrine with slab	yes	yes	yes	no	no	yes	yes	catholic	fon and related..	15	5	higher	male	60	able to read whole sentence	at least once a week	at least once a week	at least once a week		yes	almost every day	richest			no births	no or unsure	0	not using
BJ7	178	207	2	178	1123030	2	2018	49	45-49	all woman sample	178	borgou	urban	selected	borgou	urban	no education	piped into dwelling	on premises	pit latrine with slab	yes	yes	yes	no	no	yes	yes	catholic	fon and related..	0	5	no education	male	60	able to read only parts of sentence	not at all	at least once a week	less than once a week		yes	not at all	richest	40	220	no births	no or unsure	4	not using
BJ7	178	191	4	178	1123030	2	2018	21	20-24	all woman sample	178	borgou	urban	selected	borgou	urban	higher	piped into dwelling	on premises	pit latrine with slab	yes	yes	yes	yes	no	yes	no	islam	bariba and related..	15	8	higher	male	52	able to read whole sentence	at least once a week	not at all	at least once a week		yes	almost every day	richest			no births	no or unsure	0	male condom
BJ7	178	12	6	178	1123030	2	2018	17	15-19	all woman sample	178	borgou	urban	selected	borgou	urban	no education	piped to yard/plot	on premises	pit latrine with slab	yes	no	yes	no	no	yes	no	islam	bariba and related..	0	6	no education	male	58	able to read whole sentence	not at all	less than once a week	at least once a week		yes	not at all	richest			no births	no or unsure	0	not using
BJ7	178	191	6	178	1123030	2	2018	15	15-19	all woman sample	178	borgou	urban	selected	borgou	urban	secondary	piped into dwelling	on premises	pit latrine with slab	yes	yes	yes	yes	no	yes	no	islam	bariba and related..	9	8	incomplete secondary	male	52	able to read whole sentence	at least once a week	not at all	at least once a week		yes	at least once a week	richest			no births	no or unsure	0	not using
BJ7	178	45	2	178	1123030	2	2018	40	40-44	all woman sample	178	borgou	urban	selected	borgou	urban	primary	piped to yard/plot	on premises	flush to septic tank	yes	yes	yes	yes	no	yes	no	catholic	fon and related..	3	5	incomplete primary	male	46	able to read whole sentence	not at all	at least once a week	at least once a week		yes	not at all	richest	39	102	no births	no or unsure	3	not using
BJ7	178	93	2	178	1123030	2	2018	45	45-49	all woman sample	178	borgou	urban	selected	borgou	urban	secondary	unprotected well	on premises	pit latrine with slab	yes	yes	yes	no	no	yes	no	other christians	yoruba and related..	7	5	incomplete secondary	male	53	able to read only parts of sentence	not at all	less than once a week	less than once a week		yes	not at all	richest	51	128	no births	no or unsure	4	not using
BJ7	178	191	2	178	1123030	2	2018	49	45-49	all woman sample	178	borgou	urban	selected	borgou	urban	primary	piped into dwelling	on premises	pit latrine with slab	yes	yes	yes	yes	no	yes	no	islam	bariba and related..	5	8	incomplete primary	male	52	cannot read at all	not at all	not at all	at least once a week		yes	not at all	richest	47	104	no births	no or unsure	6	not using
BJ7	178	12	3	178	1123030	2	2018	19	15-19	all woman sample	178	borgou	urban	selected	borgou	urban	secondary	piped to yard/plot	on premises	pit latrine with slab	yes	no	yes	no	no	yes	no	islam	bariba and related..	12	6	incomplete secondary	male	58	able to read whole sentence	not at all	at least once a week	at least once a week		yes	at least once a week	richest			no births	no or unsure	0	not using
BJ7	178	12	5	178	1123030	2	2018	23	20-24	all woman sample	178	borgou	urban	selected	borgou	urban	higher	piped to yard/plot	on premises	pit latrine with slab	yes	no	yes	no	no	yes	no	islam	bariba and related..	15	6	higher	male	58	able to read whole sentence	at least once a week	at least once a week	at least once a week		yes	almost every day	richest			no births	no or unsure	0	male condom
BJ7	178	77	5	178	1123030	2	2018	21	20-24	all woman sample	178	borgou	urban	selected	borgou	urban	secondary	piped to yard/plot	on premises	pit latrine with slab	yes	yes	yes	no	yes	yes	no	catholic	betamaribe and related	10	7	incomplete secondary	male	55	able to read whole sentence	less than once a week	less than once a week	less than once a week		yes	not at all	richest			no births	no or unsure	0	not using
BJ7	179	88	3	179	666804	2	2018	20	20-24	all woman sample	179	borgou	urban	selected	borgou	urban	secondary	piped into dwelling	on premises	pit latrine with slab	yes	yes	yes	no	no	yes	no	islam	yoruba and related..	9	6	incomplete secondary	male	60	able to read whole sentence	at least once a week	at least once a week	at least once a week		yes	almost every day	richest			no births	no or unsure	0	not using
BJ7	179	21	2	179	666804	2	2018	38	35-39	all woman sample	179	borgou	urban	selected	borgou	urban	primary	piped into dwelling	on premises	flush to piped sewer system	yes	no	yes	yes	no	yes	no	catholic	fon and related..	6	4	complete primary	male	45	able to read whole sentence	less than once a week	less than once a week	at least once a week		yes	not at all	richest	30	96	no births	no or unsure	2	not using
BJ7	179	9	2	179	666804	2	2018	22	20-24	all woman sample	179	borgou	urban	selected	borgou	urban	primary	piped into dwelling	on premises	pit latrine with slab	yes	yes	no	no	no	no	no	no religion	betamaribe and related	5	4	incomplete primary	female	69	able to read only parts of sentence	not at all	at least once a week	not at all		yes	not at all	richest			no births	no or unsure	0	not using
BJ7	180	91	2	180	865510	1	2018	23	20-24	all woman sample	180	borgou	urban	selected	borgou	urban	higher	unprotected well	on premises	flush to septic tank	yes	yes	yes	no	no	yes	no	islam	dendi and related..	14	6	higher	male	50	able to read whole sentence	not at all	at least once a week	at least once a week		yes	almost every day	richest			no births	no or unsure	0	not using
BJ7	180	30	11	180	865510	2	2018	48	45-49	all woman sample	180	borgou	urban	selected	borgou	urban	no education	unprotected well	10	pit latrine with slab	yes	yes	yes	no	no	yes	no	islam	other nationalities	0	13	no education	male	27	cannot read at all	not at all	at least once a week	not at all		no	not at all	richer	48	119	no births	no or unsure	7	not using
BJ7	180	197	2	180	865510	1	2018	48	45-49	all woman sample	180	borgou	urban	selected	borgou	urban	primary	protected well	5	no facility/bush/field	no	yes	no	no	no	no	no	protestant methodist	fon and related..	6	4	complete primary	male	41	able to read only parts of sentence	not at all	not at all	not at all		no	not at all	middle	114	154	no births	no or unsure	3	not using
BJ7	180	91	4	180	865510	1	2018	15	15-19	all woman sample	180	borgou	urban	selected	borgou	urban	secondary	unprotected well	on premises	flush to septic tank	yes	yes	yes	no	no	yes	no	islam	dendi and related..	8	6	incomplete secondary	male	50	able to read whole sentence	not at all	at least once a week	at least once a week		no	not at all	richest			no births	no or unsure	0	not using
BJ7	180	30	3	180	865510	2	2018	20	20-24	all woman sample	180	borgou	urban	selected	borgou	urban	secondary	unprotected well	10	pit latrine with slab	yes	yes	yes	no	no	yes	no	islam	bariba and related..	7	13	incomplete secondary	male	27	able to read whole sentence	not at all	at least once a week	not at all		yes	not at all	richer			no births	no or unsure	0	not using
BJ7	180	182	2	180	865510	1	2018	43	40-44	all woman sample	180	borgou	urban	selected	borgou	urban	primary	tube well or borehole	5	pit latrine with slab	yes	no	yes	no	no	yes	no	catholic	fon and related..	5	5	incomplete primary	male	56	able to read whole sentence	not at all	not at all	at least once a week		yes	not at all	richest	58	142	no births	no or unsure	4	injections
BJ7	181	145	2	181	1147684	2	2018	44	40-44	all woman sample	181	borgou	urban	selected	borgou	urban	primary	piped to yard/plot	on premises	flush to septic tank	yes	yes	yes	no	no	yes	no	islam	yoruba and related..	6	6	complete primary	male	45	able to read whole sentence	not at all	at least once a week	at least once a week		yes	at least once a week	richest	40	77	no births	no or unsure	4	not using
BJ7	181	126	4	181	1147684	2	2018	15	15-19	all woman sample	181	borgou	urban	selected	borgou	urban	secondary	piped to yard/plot	on premises	pit latrine with slab	yes	yes	yes	no	no	no	no	catholic	yoruba and related..	8	10	incomplete secondary	male	70	able to read whole sentence	not at all	less than once a week	less than once a week		no	not at all	richest			no births	no or unsure	0	not using
BJ7	181	201	5	181	1147684	2	2018	16	15-19	all woman sample	181	borgou	urban	selected	borgou	urban	primary	piped to yard/plot	on premises	pit latrine with slab	yes	yes	yes	no	no	yes	no	catholic	yoruba and related..	5	5	incomplete primary	male	33	cannot read at all	not at all	not at all	at least once a week		no	not at all	richest			no births	no or unsure	0	not using
BJ7	181	126	3	181	1147684	2	2018	19	15-19	all woman sample	181	borgou	urban	selected	borgou	urban	secondary	piped to yard/plot	on premises	pit latrine with slab	yes	yes	yes	no	no	no	no	catholic	yoruba and related..	10	10	incomplete secondary	male	70	able to read whole sentence	not at all	less than once a week	less than once a week		yes	almost every day	richest			no births	no or unsure	0	not using
BJ7	181	238	1	181	1147684	2	2018	31	30-34	all woman sample	181	borgou	urban	selected	borgou	urban	no education	tube well or borehole	10	pit latrine without slab/open pit	yes	yes	no	no	no	no	no	islam	dendi and related..	0	1	no education	female	31	cannot read at all	not at all	not at all	not at all		yes	not at all	richer			no births	no or unsure	0	not using
BJ7	182	19	5	182	1581639	2	2018	19	15-19	all woman sample	182	borgou	urban	selected	borgou	urban	secondary	unprotected well	30	pit latrine with slab	no	no	no	no	yes	no	no	islam	other beninois	9	12	incomplete secondary	female	78	able to read whole sentence	less than once a week	not at all	not at all		yes	almost every day	richer			no births	no or unsure	0	not using
BJ7	182	19	3	182	1581639	2	2018	37	35-39	all woman sample	182	borgou	urban	selected	borgou	urban	primary	unprotected well	30	pit latrine with slab	no	no	no	no	yes	no	no	islam	yoruba and related..	2	12	incomplete primary	female	78	cannot read at all	not at all	not at all	not at all		yes	not at all	richer	38	109	no births	no or unsure	4	not using
BJ7	182	268	2	182	1581639	2	2018	42	40-44	all woman sample	182	borgou	urban	selected	borgou	urban	no education	unprotected well	15	no facility/bush/field	no	yes	yes	no	no	yes	yes	islam	bariba and related..	0	7	no education	male	45	cannot read at all	not at all	less than once a week	not at all		yes	not at all	richest	67	75	no births	no or unsure	5	not using
BJ7	182	268	3	182	1581639	2	2018	15	15-19	all woman sample	182	borgou	urban	selected	borgou	urban	secondary	unprotected well	15	no facility/bush/field	no	yes	yes	no	no	yes	yes	islam	bariba and related..	8	7	incomplete secondary	male	45	able to read whole sentence	not at all	less than once a week	not at all		yes	not at all	richest			no births	no or unsure	0	not using
BJ7	182	144	2	182	1581639	2	2018	43	40-44	all woman sample	182	borgou	urban	selected	borgou	urban	no education	tube well or borehole	30	pit latrine with slab	no	yes	no	no	no	yes	no	catholic	fon and related..	0	4	no education	male	47	able to read only parts of sentence	not at all	at least once a week	not at all		yes	not at all	richer	45	161	no births	no or unsure	2	not using
BJ7	182	81	2	182	1581639	2	2018	49	45-49	all woman sample	182	borgou	urban	selected	borgou	urban	secondary	protected well	on premises	pit latrine with slab	yes	yes	yes	yes	yes	yes	no	catholic	bariba and related..	9	8	incomplete secondary	male	50	able to read whole sentence	at least once a week	not at all	not at all		yes	not at all	richest	69	148	no births	no or unsure	4	not using
BJ7	182	247	2	182	1581639	2	2018	28	25-29	all woman sample	182	borgou	urban	selected	borgou	urban	no education	protected well	on premises	pit latrine with slab	no	yes	yes	no	no	yes	no	catholic	other nationalities	0	5	no education	male	36	cannot read at all	not at all	at least once a week	not at all		yes	not at all	richest	48	61	no births	no or unsure	2	not using
BJ7	182	206	3	182	1581639	2	2018	15	15-19	all woman sample	182	borgou	urban	selected	borgou	urban	secondary	protected well	30	pit latrine with slab	no	no	no	no	no	yes	yes	islam	bariba and related..	9	6	incomplete secondary	male	53	able to read whole sentence	not at all	not at all	not at all		no	not at all	richest			no births	no or unsure	0	not using
BJ7	182	19	6	182	1581639	2	2018	15	15-19	all woman sample	182	borgou	urban	selected	borgou	urban	secondary	unprotected well	30	pit latrine with slab	no	no	no	no	yes	no	no	islam	other beninois	7	12	incomplete secondary	female	78	able to read whole sentence	not at all	not at all	not at all		no	not at all	richer			no births	no or unsure	0	not using
BJ7	183	122	3	183	1382790	2	2018	49	45-49	all woman sample	183	borgou	urban	selected	borgou	urban	no education	unprotected well	30	no facility/bush/field	no	no	no	no	no	yes	no	islam	bariba and related..	0	8	no education	male	75	cannot read at all	not at all	not at all	not at all		yes	not at all	poorer	24	119	no births	no or unsure	9	not using
BJ7	183	166	3	183	1382790	2	2018	18	15-19	all woman sample	183	borgou	urban	selected	borgou	urban	secondary	protected well	5	no facility/bush/field	no	no	no	no	no	no	no	catholic	yoruba and related..	7	5	incomplete secondary	male	25	able to read only parts of sentence	at least once a week	at least once a week	not at all		no	not at all	richer			no births	no or unsure	0	male condom
BJ7	183	144	2	183	1382790	2	2018	20	20-24	all woman sample	183	borgou	urban	selected	borgou	urban	secondary	protected well	30	pit latrine with slab	no	no	no	no	no	yes	no	catholic	fon and related..	12	3	incomplete secondary	female	24	able to read whole sentence	at least once a week	not at all	not at all		no	not at all	richer			no births	no or unsure	0	male condom
BJ7	183	144	1	183	1382790	2	2018	24	20-24	all woman sample	183	borgou	urban	selected	borgou	urban	higher	protected well	30	pit latrine with slab	no	no	no	no	no	yes	no	catholic	fon and related..	15	3	higher	female	24	able to read whole sentence	less than once a week	not at all	at least once a week		yes	almost every day	richer			no births	no or unsure	0	male condom
BJ7	183	276	2	183	1382790	2	2018	18	15-19	all woman sample	183	borgou	urban	selected	borgou	urban	secondary	unprotected well	on premises	no facility/bush/field	yes	yes	yes	no	no	yes	no	other christians	fon and related..	8	4	incomplete secondary	female	21	cannot read at all	not at all	at least once a week	at least once a week		yes	less than once a week	middle			no births	no or unsure	0	not using
BJ7	183	122	4	183	1382790	2	2018	16	15-19	all woman sample	183	borgou	urban	selected	borgou	urban	primary	unprotected well	30	no facility/bush/field	no	no	no	no	no	yes	no	islam	bariba and related..	4	8	incomplete primary	male	75	able to read only parts of sentence	not at all	less than once a week	not at all		no	not at all	poorer			no births	no or unsure	0	not using
BJ7	183	35	6	183	1382790	2	2018	16	15-19	all woman sample	183	borgou	urban	selected	borgou	urban	secondary	unprotected well	on premises	pit latrine without slab/open pit	no	no	no	no	no	yes	no	other christians	fon and related..	8	8	incomplete secondary	male	56	able to read whole sentence	not at all	not at all	not at all		no	not at all	richer			no births	no or unsure	0	not using
BJ7	183	35	4	183	1382790	2	2018	26	25-29	all woman sample	183	borgou	urban	selected	borgou	urban	secondary	unprotected well	on premises	pit latrine without slab/open pit	no	no	no	no	no	yes	no	other christians	fon and related..	10	8	incomplete secondary	male	56	able to read whole sentence	not at all	less than once a week	not at all		yes	less than once a week	richer			no births	no or unsure	0	injections
BJ7	184	18	4	184	1007151	11	2017	17	15-19	all woman sample	184	borgou	rural	selected	borgou	rural	no education	tube well or borehole	10	no facility/bush/field	no	yes	no	no	no	yes	no	islam	peulh and related	0	9	no education	male	25	able to read only parts of sentence	less than once a week	less than once a week	less than once a week		no	not at all	poorest			no births	no or unsure	0	not using
BJ7	184	27	2	184	1007151	11	2017	36	35-39	all woman sample	184	borgou	rural	selected	borgou	rural	no education	tube well or borehole	5	no facility/bush/field	no	yes	no	no	no	no	no	islam	peulh and related	0	10	no education	male	45	cannot read at all	not at all	less than once a week	less than once a week		yes	not at all	poorest	41	83	no births	no or unsure	3	not using
BJ7	184	44	2	184	1007151	11	2017	31	30-34	all woman sample	184	borgou	rural	selected	borgou	rural	no education	public tap/standpipe	5	pit latrine without slab/open pit	no	yes	no	no	no	yes	no	islam	peulh and related	0	21	no education	male	45	able to read only parts of sentence	less than once a week	at least once a week	less than once a week		no	not at all	poorest	24	94	no births	no or unsure	6	not using
BJ7	184	44	3	184	1007151	11	2017	39	35-39	all woman sample	184	borgou	rural	selected	borgou	rural	no education	public tap/standpipe	5	pit latrine without slab/open pit	no	yes	no	no	no	yes	no	islam	bariba and related..	0	21	no education	male	45	cannot read at all	not at all	at least once a week	at least once a week		yes	not at all	poorest	11	94	no births	no or unsure	8	not using
BJ7	185	30	1	185	721095	11	2017	17	15-19	all woman sample	185	borgou	rural	selected	borgou	rural	no education	public tap/standpipe	0	no facility/bush/field	no	no	no	no	no	no	no	islam	bariba and related..	0	1	no education	female	17	able to read only parts of sentence	less than once a week	at least once a week	at least once a week		yes	not at all	poorer			no births	no or unsure	0	not using
BJ7	185	24	9	185	721095	11	2017	20	20-24	all woman sample	185	borgou	rural	selected	borgou	rural	no education	tube well or borehole	on premises	no facility/bush/field	no	yes	no	no	no	yes	no	islam	bariba and related..	0	11	no education	male	40	able to read only parts of sentence	at least once a week	at least once a week	less than once a week		no	not at all	poorer			no births	no or unsure	0	not using
BJ7	185	43	2	185	721095	11	2017	19	15-19	all woman sample	185	borgou	rural	selected	borgou	rural	no education	public tap/standpipe	30	no facility/bush/field	no	no	no	no	no	no	no	islam	bariba and related..	0	2	no education	male	25	able to read only parts of sentence	not at all	not at all	not at all		yes	not at all	poorer			no births	no or unsure	0	not using
BJ7	185	68	4	185	721095	11	2017	19	15-19	all woman sample	185	borgou	rural	selected	borgou	rural	no education	tube well or borehole	180	no facility/bush/field	no	no	no	no	no	yes	no	catholic	bariba and related..	0	6	no education	male	32	cannot read at all	not at all	not at all	not at all		yes	not at all	poorer		70	no births	no or unsure	1	not using
BJ7	186	19	2	186	856988	11	2017	41	40-44	all woman sample	186	borgou	rural	selected	borgou	rural	no education	tube well or borehole	15	pit latrine without slab/open pit	no	yes	no	no	no	no	no	islam	peulh and related	0	17	no education	male	55	cannot read at all	not at all	less than once a week	not at all		no	not at all	middle	26	146	no births	no or unsure	7	other traditional
BJ7	186	19	6	186	856988	11	2017	16	15-19	all woman sample	186	borgou	rural	selected	borgou	rural	no education	tube well or borehole	15	pit latrine without slab/open pit	no	yes	no	no	no	no	no	islam	peulh and related	0	17	no education	male	55	cannot read at all	not at all	less than once a week	less than once a week		yes	not at all	middle			no births	no or unsure	0	not using
BJ7	186	12	2	186	856988	11	2017	46	45-49	all woman sample	186	borgou	rural	selected	borgou	rural	no education	other	on premises	pit latrine without slab/open pit	no	no	no	no	no	yes	no	islam	peulh and related	0	7	no education	male	50	cannot read at all	not at all	not at all	not at all		no	not at all	poorest	42	89	no births	no or unsure	7	not using
BJ7	189	80	3	189	577990	12	2017	23	20-24	all woman sample	189	borgou	rural	selected	borgou	rural	primary	public tap/standpipe	10	no facility/bush/field	no	yes	no	no	no	yes	no	islam	bariba and related..	3	4	incomplete primary	male	80	cannot read at all	not at all	not at all	not at all		yes	not at all	middle			no births	no or unsure	0	not using
BJ7	190	76	2	190	1349922	12	2017	45	45-49	all woman sample	190	borgou	urban	selected	borgou	urban	no education	tube well or borehole	20	pit latrine without slab/open pit	yes	yes	no	no	yes	yes	no	catholic	bariba and related..	0	12	no education	male	53	cannot read at all	not at all	at least once a week	not at all		no	not at all	poorer	42	128	no births	no or unsure	7	not using
BJ7	190	152	2	190	1349922	12	2017	17	15-19	all woman sample	190	borgou	urban	selected	borgou	urban	no education	unprotected well	15	no facility/bush/field	no	yes	no	no	yes	yes	no	catholic	bariba and related..	0	2	no education	male	72	cannot read at all	not at all	less than once a week	not at all		yes	not at all	poorest			no births	no or unsure	0	not using
BJ7	190	122	2	190	1349922	12	2017	47	45-49	all woman sample	190	borgou	urban	selected	borgou	urban	primary	public tap/standpipe	5	no facility/bush/field	no	yes	no	no	no	yes	no	islam	bariba and related..	6	4	complete primary	male	47	able to read only parts of sentence	not at all	not at all	not at all		no	not at all	poorest	52	96	no births	no or unsure	3	implants/norplant
BJ7	190	60	5	190	1349922	12	2017	47	45-49	all woman sample	190	borgou	urban	selected	borgou	urban	no education	unprotected well	10	no facility/bush/field	no	no	no	no	yes	yes	no	islam	bariba and related..	0	10	no education	male	51	cannot read at all	not at all	not at all	not at all		yes	not at all	middle	25	212	no births	no or unsure	7	not using
BJ7	190	60	2	190	1349922	12	2017	49	45-49	all woman sample	190	borgou	urban	selected	borgou	urban	no education	unprotected well	10	no facility/bush/field	no	no	no	no	yes	yes	no	islam	bariba and related..	0	10	no education	male	51	cannot read at all	not at all	not at all	not at all		yes	not at all	middle	49	163	no births	no or unsure	7	not using
BJ7	191	60	3	191	848111	12	2017	16	15-19	all woman sample	191	borgou	urban	selected	borgou	urban	no education	unprotected well	on premises	no facility/bush/field	no	no	no	no	no	yes	no	islam	dendi and related..	0	11	no education	male	45	no card with required language	not at all	not at all	not at all		no	not at all	poorest			no births	no or unsure	0	not using
BJ7	191	16	9	191	848111	12	2017	21	20-24	all woman sample	191	borgou	urban	selected	borgou	urban	secondary	unprotected well	on premises	no facility/bush/field	yes	yes	no	no	yes	yes	yes	islam	bariba and related..	9	12	incomplete secondary	male	59	able to read whole sentence	not at all	less than once a week	not at all		yes	not at all	richer		72	no births	no or unsure	1	not using
BJ7	191	7	10	191	848111	12	2017	16	15-19	all woman sample	191	borgou	urban	selected	borgou	urban	primary	unprotected well	30	no facility/bush/field	yes	no	yes	no	yes	yes	no	islam	bariba and related..	5	10	incomplete primary	male	45	able to read whole sentence	not at all	not at all	less than once a week		no	not at all	middle			no births	no or unsure	0	not using
BJ7	191	51	3	191	848111	12	2017	15	15-19	all woman sample	191	borgou	urban	selected	borgou	urban	secondary	river/dam/lake/ponds/stream/canal/irrigation channel	15	no facility/bush/field	no	no	no	no	yes	yes	no	islam	peulh and related	9	15	incomplete secondary	male	45	able to read whole sentence	not at all	not at all	not at all		yes	not at all	poorest			no births	no or unsure	0	not using
BJ7	191	7	9	191	848111	12	2017	16	15-19	all woman sample	191	borgou	urban	selected	borgou	urban	no education	unprotected well	30	no facility/bush/field	yes	no	yes	no	yes	yes	no	islam	bariba and related..	0	10	no education	male	45	cannot read at all	not at all	not at all	less than once a week		no	not at all	middle			no births	no or unsure	0	not using
BJ7	191	16	3	191	848111	12	2017	17	15-19	all woman sample	191	borgou	urban	selected	borgou	urban	primary	unprotected well	on premises	no facility/bush/field	yes	yes	no	no	yes	yes	yes	islam	bariba and related..	5	12	incomplete primary	male	59	able to read whole sentence	not at all	less than once a week	not at all		no	not at all	richer			no births	no or unsure	0	not using
BJ7	191	51	2	191	848111	12	2017	37	35-39	all woman sample	191	borgou	urban	selected	borgou	urban	no education	river/dam/lake/ponds/stream/canal/irrigation channel	15	no facility/bush/field	no	no	no	no	yes	yes	no	islam	peulh and related	0	15	no education	male	45	cannot read at all	not at all	not at all	not at all		yes	not at all	poorest	55	60	no births	no or unsure	4	implants/norplant
BJ7	192	32	1	192	1459378	1	2018	48	45-49	all woman sample	192	borgou	rural	selected	borgou	rural	no education	tube well or borehole	15	no facility/bush/field	no	no	no	no	no	no	no	islam	yoruba and related..	0	2	no education	female	47	cannot read at all	not at all	not at all	not at all		yes	not at all	middle	36	91	no births	no or unsure	6	not using
BJ7	192	57	2	192	1459378	1	2018	33	30-34	all woman sample	192	borgou	rural	selected	borgou	rural	no education	tube well or borehole	2	no facility/bush/field	yes	no	no	no	no	yes	no	catholic	yoruba and related..	0	6	no education	male	43	cannot read at all	not at all	at least once a week	not at all		yes	not at all	middle	42	116	no births	no or unsure	2	not using
BJ7	192	82	3	192	1459378	1	2018	18	15-19	all woman sample	192	borgou	rural	selected	borgou	rural	secondary	tube well or borehole	5	no facility/bush/field	no	yes	no	no	no	yes	no	islam	yoruba and related..	7	7	incomplete secondary	male	46	able to read whole sentence	at least once a week	not at all	not at all		yes	not at all	middle			no births	no or unsure	0	not using
BJ7	193	77	3	193	1289180	12	2017	18	15-19	all woman sample	193	borgou	rural	selected	borgou	rural	secondary	tube well or borehole	15	no facility/bush/field	no	yes	yes	no	no	yes	no	catholic	yoruba and related..	9	8	incomplete secondary	male	48	able to read whole sentence	less than once a week	not at all	not at all		yes	not at all	richer			no births	no or unsure	0	male condom
BJ7	193	77	4	193	1289180	12	2017	15	15-19	all woman sample	193	borgou	rural	selected	borgou	rural	secondary	tube well or borehole	15	no facility/bush/field	no	yes	yes	no	no	yes	no	catholic	yoruba and related..	8	8	incomplete secondary	male	48	able to read whole sentence	at least once a week	not at all	not at all		no	not at all	richer			no births	no or unsure	0	not using
BJ7	194	31	2	194	1329597	12	2017	35	35-39	all woman sample	194	borgou	rural	selected	borgou	rural	no education	unprotected well	20	no facility/bush/field	no	yes	no	no	no	yes	no	catholic	betamaribe and related	0	2	no education	male	32	able to read whole sentence	not at all	not at all	not at all		yes	not at all	middle	27	151	no births	no or unsure	3	not using
BJ7	194	204	3	194	1329597	12	2017	15	15-19	all woman sample	194	borgou	rural	selected	borgou	rural	secondary	public tap/standpipe	don't know	no facility/bush/field	yes	yes	yes	yes	no	yes	no	catholic	yoruba and related..	6	4	incomplete secondary	male	64	able to read whole sentence	not at all	not at all	not at all		no	not at all	richest			no births	no or unsure	0	not using
BJ7	194	110	4	194	1329597	12	2017	25	25-29	all woman sample	194	borgou	rural	selected	borgou	rural	no education	public tap/standpipe	10	no facility/bush/field	no	yes	no	no	no	no	no	catholic	betamaribe and related	0	6	no education	male	68	cannot read at all	not at all	not at all	not at all		yes	not at all	poorer		81	no births	no or unsure	1	not using
BJ7	194	110	2	194	1329597	12	2017	48	45-49	all woman sample	194	borgou	rural	selected	borgou	rural	no education	public tap/standpipe	10	no facility/bush/field	no	yes	no	no	no	no	no	catholic	dendi and related..	0	6	no education	male	68	cannot read at all	not at all	at least once a week	not at all		no	not at all	poorer	62	96	no births	no or unsure	5	not using
BJ7	194	157	2	194	1329597	12	2017	19	15-19	all woman sample	194	borgou	rural	selected	borgou	rural	primary	tube well or borehole	30	no facility/bush/field	no	no	no	no	no	yes	no	catholic	betamaribe and related	5	3	incomplete primary	male	29	able to read only parts of sentence	not at all	not at all	not at all		no	not at all	middle			no births	no or unsure	0	not using
BJ7	195	177	5	195	1600227	1	2018	16	15-19	all woman sample	195	borgou	rural	selected	borgou	rural	secondary	river/dam/lake/ponds/stream/canal/irrigation channel	30	no facility/bush/field	no	yes	yes	no	no	yes	no	catholic	betamaribe and related	7	9	incomplete secondary	male	58	able to read whole sentence	at least once a week	less than once a week	less than once a week		no	not at all	richer			no births	no or unsure	0	not using
BJ7	195	135	2	195	1600227	1	2018	49	45-49	all woman sample	195	borgou	rural	selected	borgou	rural	no education	tube well or borehole	2	no facility/bush/field	yes	yes	yes	no	no	yes	no	islam	bariba and related..	0	7	no education	male	55	cannot read at all	not at all	not at all	not at all		no	not at all	middle	57	195	no births	no or unsure	4	implants/norplant
BJ7	195	177	4	195	1600227	1	2018	22	20-24	all woman sample	195	borgou	rural	selected	borgou	rural	secondary	river/dam/lake/ponds/stream/canal/irrigation channel	30	no facility/bush/field	no	yes	yes	no	no	yes	no	catholic	betamaribe and related	9	9	incomplete secondary	male	58	able to read whole sentence	at least once a week	less than once a week	less than once a week		yes	not at all	richer			no births	no or unsure	0	implants/norplant
BJ7	195	10	2	195	1600227	1	2018	20	20-24	all woman sample	195	borgou	rural	selected	borgou	rural	secondary	tube well or borehole	45	no facility/bush/field	no	no	no	no	no	yes	no	islam	yoruba and related..	7	2	incomplete secondary	male	51	able to read whole sentence	not at all	not at all	not at all		yes	not at all	richer			no births	no or unsure	0	not using
BJ7	195	149	3	195	1600227	1	2018	19	15-19	all woman sample	195	borgou	rural	selected	borgou	rural	no education	tube well or borehole	5	no facility/bush/field	no	yes	no	no	no	yes	no	other christians	betamaribe and related	0	10	no education	male	58	cannot read at all	not at all	not at all	not at all		yes	not at all	poorer			no births	no or unsure	0	not using
BJ7	196	126	2	196	1698015	1	2018	17	15-19	all woman sample	196	borgou	rural	selected	borgou	rural	no education	river/dam/lake/ponds/stream/canal/irrigation channel	60	no facility/bush/field	no	no	no	no	no	yes	no	islam	other beninois	0	3	no education	male	30	cannot read at all	not at all	at least once a week	not at all		yes	not at all	poorer			no births	no or unsure	0	not using
BJ7	196	156	6	196	1698015	1	2018	19	15-19	all woman sample	196	borgou	rural	selected	borgou	rural	no education	river/dam/lake/ponds/stream/canal/irrigation channel	45	no facility/bush/field	no	yes	no	no	no	no	no	no religion	betamaribe and related	0	10	no education	female	25	cannot read at all	not at all	less than once a week	not at all		no	not at all	middle			no births	no or unsure	0	not using
BJ7	196	112	11	196	1698015	1	2018	23	20-24	all woman sample	196	borgou	rural	selected	borgou	rural	no education	not a dejure resident	not a dejure resident	not a dejure resident	not a dejure resident	not a dejure resident	not a dejure resident	not a dejure resident	not a dejure resident	not a dejure resident	not a dejure resident	catholic	betamaribe and related	0	12	no education	male	57	cannot read at all	not at all	not at all	less than once a week	not a dejure resident	yes	not at all	middle			no births	no or unsure	0	not using
BJ7	196	156	7	196	1698015	1	2018	17	15-19	all woman sample	196	borgou	rural	selected	borgou	rural	no education	river/dam/lake/ponds/stream/canal/irrigation channel	45	no facility/bush/field	no	yes	no	no	no	no	no	no religion	betamaribe and related	0	10	no education	female	25	cannot read at all	not at all	less than once a week	not at all		no	not at all	middle			no births	no or unsure	0	not using
BJ7	197	10	2	197	904390	1	2018	20	20-24	all woman sample	197	borgou	rural	selected	borgou	rural	no education	tube well or borehole	30	no facility/bush/field	no	yes	no	no	no	yes	no	islam	dendi and related..	0	3	no education	female	50	cannot read at all	not at all	not at all	not at all		yes	not at all	middle			no births	no or unsure	0	not using
BJ7	197	99	5	197	904390	1	2018	16	15-19	all woman sample	197	borgou	rural	selected	borgou	rural	primary	tube well or borehole	30	no facility/bush/field	no	no	no	no	no	yes	no	other christians	betamaribe and related	5	8	incomplete primary	male	33	able to read whole sentence	not at all	not at all	not at all		no	not at all	middle			no births	no or unsure	0	not using
BJ7	197	79	2	197	904390	1	2018	41	40-44	all woman sample	197	borgou	rural	selected	borgou	rural	no education	public tap/standpipe	10	no facility/bush/field	no	no	no	no	no	yes	no	islam	bariba and related..	0	11	no education	male	59	cannot read at all	not at all	not at all	not at all		no	not at all	poorest	23	120	no births	no or unsure	7	not using
BJ7	198	180	5	198	1297257	12	2017	15	15-19	all woman sample	198	borgou	rural	selected	borgou	rural	primary	tube well or borehole	1	no facility/bush/field	no	yes	no	no	no	no	no	catholic	bariba and related..	3	12	incomplete primary	male	77	able to read only parts of sentence	not at all	not at all	not at all		no	not at all	poorer			no births	no or unsure	0	not using
BJ7	198	40	2	198	1297257	12	2017	32	30-34	all woman sample	198	borgou	rural	selected	borgou	rural	no education	tube well or borehole	20	no facility/bush/field	yes	yes	yes	no	no	yes	no	islam	bariba and related..	0	4	no education	male	34	cannot read at all	not at all	less than once a week	not at all		yes	not at all	middle			no births	no or unsure	0	not using
BJ7	199	78	8	199	1537107	12	2017	16	15-19	all woman sample	199	borgou	rural	selected	borgou	rural	primary	unprotected well	60	no facility/bush/field	no	yes	no	no	no	no	no	other protestants	peulh and related	3	8	incomplete primary	male	68	cannot read at all	not at all	not at all	not at all		no	not at all	poorer			no births	no or unsure	0	not using
BJ7	199	49	3	199	1537107	12	2017	18	15-19	all woman sample	199	borgou	rural	selected	borgou	rural	no education	tube well or borehole	60	no facility/bush/field	no	no	no	no	no	no	no	islam	peulh and related	0	7	no education	male	55	cannot read at all	not at all	at least once a week	not at all		no	not at all	poorest			no births	no or unsure	0	not using
BJ7	199	78	5	199	1537107	12	2017	15	15-19	all woman sample	199	borgou	rural	selected	borgou	rural	secondary	unprotected well	60	no facility/bush/field	no	yes	no	no	no	no	no	other protestants	peulh and related	6	8	incomplete secondary	male	68	able to read whole sentence	less than once a week	not at all	not at all		no	not at all	poorer			no births	no or unsure	0	not using
BJ7	199	71	6	199	1537107	12	2017	15	15-19	all woman sample	199	borgou	rural	selected	borgou	rural	no education	unprotected spring	30	no facility/bush/field	no	yes	no	no	no	yes	no	no religion	peulh and related	0	18	no education	male	56	cannot read at all	not at all	not at all	not at all		no	not at all	poorer			no births	no or unsure	0	not using
BJ7	199	71	17	199	1537107	12	2017	23	20-24	all woman sample	199	borgou	rural	selected	borgou	rural	no education	unprotected spring	30	no facility/bush/field	no	yes	no	no	no	yes	no	no religion	peulh and related	0	18	no education	male	56	cannot read at all	not at all	not at all	not at all		no	not at all	poorer			no births	no or unsure	0	not using
BJ7	199	71	5	199	1537107	12	2017	15	15-19	all woman sample	199	borgou	rural	selected	borgou	rural	no education	unprotected spring	30	no facility/bush/field	no	yes	no	no	no	yes	no	no religion	peulh and related	0	18	no education	male	56	cannot read at all	not at all	not at all	not at all		no	not at all	poorer			no births	no or unsure	0	not using
BJ7	199	27	2	199	1537107	12	2017	41	40-44	all woman sample	199	borgou	rural	selected	borgou	rural	no education	public tap/standpipe	30	no facility/bush/field	no	no	no	no	no	no	no	islam	peulh and related	0	12	no education	male	55	cannot read at all	not at all	not at all	not at all		no	not at all	poorest	29	62	no births	no or unsure	9	injections
BJ7	200	70	2	200	455963	1	2018	43	40-44	all woman sample	200	borgou	rural	selected	borgou	rural	no education	piped to neighbor	on premises	no facility/bush/field	yes	yes	yes	no	no	yes	no	islam	dendi and related..	0	5	no education	male	65	able to read whole sentence	not at all	not at all	not at all		yes	not at all	richer	63	163	no births	no or unsure	1	not using
BJ7	200	22	3	200	455963	1	2018	20	20-24	all woman sample	200	borgou	rural	selected	borgou	rural	no education	tube well or borehole	90	no facility/bush/field	no	no	no	no	no	no	no	islam	bariba and related..	0	7	no education	female	36	cannot read at all	not at all	not at all	not at all		yes	not at all	middle			no births	no or unsure	0	not using
BJ7	200	77	1	200	455963	1	2018	49	45-49	all woman sample	200	borgou	rural	selected	borgou	rural	no education	protected well	5	no facility/bush/field	no	yes	no	no	no	no	no	islam	yoruba and related..	0	4	no education	female	49	cannot read at all	not at all	not at all	not at all		yes	not at all	middle	48	276	no births	no or unsure	4	not using
BJ7	201	44	6	201	898425	1	2018	16	15-19	all woman sample	201	borgou	urban	selected	borgou	urban	primary	river/dam/lake/ponds/stream/canal/irrigation channel	30	no facility/bush/field	no	yes	no	no	no	no	no	other christians	peulh and related	4	7	incomplete primary	male	62	able to read only parts of sentence	not at all	less than once a week	not at all		no	not at all	poorest			no births	no or unsure	0	not using
BJ7	201	190	2	201	898425	1	2018	35	35-39	all woman sample	201	borgou	urban	selected	borgou	urban	no education	unprotected well	15	no facility/bush/field	yes	yes	yes	no	no	yes	no	catholic	betamaribe and related	0	10	no education	male	45	cannot read at all	not at all	less than once a week	less than once a week		yes	not at all	middle			no births	no or unsure	0	not using
BJ7	201	161	10	201	898425	1	2018	15	15-19	all woman sample	201	borgou	urban	selected	borgou	urban	secondary	tube well or borehole	10	no facility/bush/field	no	yes	no	no	no	yes	no	islam	bariba and related..	6	13	incomplete secondary	male	49	able to read whole sentence	not at all	not at all	not at all		no	not at all	middle			no births	no or unsure	0	not using
BJ7	201	102	8	201	898425	1	2018	18	15-19	all woman sample	201	borgou	urban	selected	borgou	urban	no education	tube well or borehole	30	no facility/bush/field	no	no	no	no	no	no	no	other christians	peulh and related	0	10	no education	male	55	cannot read at all	not at all	not at all	not at all		yes	not at all	poorest			no births	no or unsure	0	not using
BJ7	201	102	9	201	898425	1	2018	38	35-39	all woman sample	201	borgou	urban	selected	borgou	urban	no education	tube well or borehole	30	no facility/bush/field	no	no	no	no	no	no	no	islam	peulh and related	0	10	no education	male	55	cannot read at all	not at all	not at all	not at all		no	not at all	poorest			no births	no or unsure	0	not using
BJ7	201	14	3	201	898425	1	2018	15	15-19	all woman sample	201	borgou	urban	selected	borgou	urban	secondary	tube well or borehole	60	no facility/bush/field	no	no	no	no	no	no	no	islam	bariba and related..	6	10	incomplete secondary	male	84	able to read only parts of sentence	not at all	not at all	not at all		yes	not at all	poorest			no births	no or unsure	0	not using
BJ7	201	161	2	201	898425	1	2018	44	40-44	all woman sample	201	borgou	urban	selected	borgou	urban	no education	tube well or borehole	10	no facility/bush/field	no	yes	no	no	no	yes	no	islam	bariba and related..	0	13	no education	male	49	cannot read at all	not at all	less than once a week	not at all		no	not at all	middle	49	83	no births	no or unsure	7	injections
BJ7	201	131	6	201	898425	1	2018	17	15-19	all woman sample	201	borgou	urban	selected	borgou	urban	no education	tube well or borehole	60	no facility/bush/field	no	no	no	no	yes	yes	no	protestant methodist	peulh and related	0	9	no education	male	48	cannot read at all	not at all	not at all	not at all		yes	not at all	poorest			no births	no or unsure	0	not using
BJ7	202	46	4	202	563129	1	2018	35	35-39	all woman sample	202	borgou	urban	selected	borgou	urban	no education	river/dam/lake/ponds/stream/canal/irrigation channel	60	no facility/bush/field	no	yes	no	no	no	yes	no	protestant methodist	adja and related	0	5	no education	male	55	cannot read at all	not at all	not at all	not at all		yes	not at all	poorest		108	no births	no or unsure	1	not using
BJ7	202	92	12	202	563129	1	2018	18	15-19	all woman sample	202	borgou	urban	selected	borgou	urban	no education	river/dam/lake/ponds/stream/canal/irrigation channel	60	no facility/bush/field	no	yes	no	yes	no	yes	no	islam	bariba and related..	0	18	no education	male	79	cannot read at all	not at all	less than once a week	not at all		no	not at all	poorest			no births	no or unsure	0	not using
BJ7	202	31	7	202	563129	1	2018	18	15-19	all woman sample	202	borgou	urban	selected	borgou	urban	secondary	river/dam/lake/ponds/stream/canal/irrigation channel	45	no facility/bush/field	no	yes	yes	yes	no	yes	no	vodoun	adja and related	7	8	incomplete secondary	male	24	able to read only parts of sentence	less than once a week	less than once a week	less than once a week		no	not at all	middle			no births	no or unsure	0	not using
BJ7	202	46	3	202	563129	1	2018	46	45-49	all woman sample	202	borgou	urban	selected	borgou	urban	no education	river/dam/lake/ponds/stream/canal/irrigation channel	60	no facility/bush/field	no	yes	no	no	no	yes	no	protestant methodist	adja and related	0	5	no education	male	55	cannot read at all	not at all	not at all	not at all		no	not at all	poorest	24	251	no births	no or unsure	2	not using
BJ7	202	46	2	202	563129	1	2018	49	45-49	all woman sample	202	borgou	urban	selected	borgou	urban	no education	river/dam/lake/ponds/stream/canal/irrigation channel	60	no facility/bush/field	no	yes	no	no	no	yes	no	protestant methodist	adja and related	0	5	no education	male	55	cannot read at all	not at all	not at all	not at all		yes	not at all	poorest	48	239	no births	no or unsure	3	not using
BJ7	203	20	7	203	569495	1	2018	16	15-19	all woman sample	203	collines	rural	selected	collines	rural	primary	tube well or borehole	10	no facility/bush/field	no	no	no	no	yes	yes	no	celestes	yoruba and related..	5	8	incomplete primary	female	63	able to read only parts of sentence	not at all	not at all	not at all		yes	not at all	middle			no births	no or unsure	0	not using
BJ7	203	20	6	203	569495	1	2018	20	20-24	all woman sample	203	collines	rural	selected	collines	rural	secondary	tube well or borehole	10	no facility/bush/field	no	no	no	no	yes	yes	no	celestes	yoruba and related..	6	8	incomplete secondary	female	63	able to read whole sentence	not at all	not at all	not at all		no	not at all	middle			no births	no or unsure	0	not using
BJ7	203	60	4	203	569495	1	2018	21	20-24	all woman sample	203	collines	rural	selected	collines	rural	secondary	tube well or borehole	10	no facility/bush/field	no	yes	no	no	no	yes	no	catholic	yoruba and related..	6	8	incomplete secondary	female	81	able to read only parts of sentence	not at all	less than once a week	not at all		no	not at all	middle			no births	no or unsure	0	not using
BJ7	204	40	4	204	1061089	1	2018	16	15-19	all woman sample	204	collines	rural	selected	collines	rural	primary	tube well or borehole	20	no facility/bush/field	no	no	no	no	yes	yes	no	islam	yoruba and related..	4	12	incomplete primary	male	47	cannot read at all	not at all	not at all	not at all		no	not at all	middle			no births	no or unsure	0	not using
BJ7	204	51	2	204	1061089	1	2018	40	40-44	all woman sample	204	collines	rural	selected	collines	rural	no education	tube well or borehole	15	no facility/bush/field	no	yes	no	no	no	yes	no	islam	yoa, lokpa and related.	0	3	no education	male	47	cannot read at all	not at all	not at all	not at all		yes	not at all	middle	153	89	no births	no or unsure	2	not using
BJ7	204	91	1	204	1061089	1	2018	49	45-49	all woman sample	204	collines	rural	selected	collines	rural	no education	tube well or borehole	60	pit latrine without slab/open pit	no	no	no	no	no	no	no	catholic	fon and related..	0	3	no education	female	49	cannot read at all	not at all	not at all	not at all		yes	not at all	middle	40	157	no births	no or unsure	6	not using
BJ7	205	90	5	205	718396	1	2018	33	30-34	all woman sample	205	collines	rural	selected	collines	rural	no education	protected well	60	no facility/bush/field	no	no	no	no	no	no	no	protestant methodist	yoruba and related..	0	6	no education	female	49	cannot read at all	not at all	at least once a week	not at all		yes	not at all	middle	80	105	no births	no or unsure	3	not using
BJ7	205	90	1	205	718396	1	2018	49	45-49	all woman sample	205	collines	rural	selected	collines	rural	primary	protected well	60	no facility/bush/field	no	no	no	no	no	no	no	catholic	yoruba and related..	2	6	incomplete primary	female	49	cannot read at all	not at all	at least once a week	not at all		no	not at all	middle	85	135	no births	no or unsure	2	not using
BJ7	205	40	1	205	718396	1	2018	20	20-24	all woman sample	205	collines	rural	selected	collines	rural	secondary	tube well or borehole	15	no facility/bush/field	no	no	no	no	no	no	no	catholic	yoruba and related..	7	2	incomplete secondary	female	20	able to read whole sentence	not at all	not at all	not at all		yes	not at all	poorer			no births	no or unsure	0	not using
BJ7	205	20	2	205	718396	1	2018	48	45-49	all woman sample	205	collines	rural	selected	collines	rural	no education	unprotected well	40	no facility/bush/field	no	no	no	no	no	yes	no	catholic	yoruba and related..	0	8	no education	male	52	cannot read at all	not at all	not at all	not at all		yes	not at all	middle	52	110	no births	no or unsure	8	not using
BJ7	206	106	6	206	1048266	2	2018	23	20-24	all woman sample	206	collines	rural	selected	collines	rural	no education	tube well or borehole	30	no facility/bush/field	yes	yes	yes	no	no	yes	no	catholic	yoruba and related..	0	6	no education	male	75	cannot read at all	not at all	not at all	not at all		no	not at all	richer			no births	no or unsure	0	not using
BJ7	206	66	3	206	1048266	2	2018	17	15-19	all woman sample	206	collines	rural	selected	collines	rural	primary	tube well or borehole	30	no facility/bush/field	no	no	no	no	no	yes	no	protestant methodist	yoruba and related..	5	7	incomplete primary	male	66	able to read only parts of sentence	less than once a week	not at all	not at all		no	not at all	middle			no births	no or unsure	0	not using
BJ7	206	66	5	206	1048266	2	2018	20	20-24	all woman sample	206	collines	rural	selected	collines	rural	primary	tube well or borehole	30	no facility/bush/field	no	no	no	no	no	yes	no	protestant methodist	yoruba and related..	5	7	incomplete primary	male	66	cannot read at all	not at all	less than once a week	not at all		yes	not at all	middle			no births	no or unsure	0	not using
BJ7	206	27	4	206	1048266	2	2018	15	15-19	all woman sample	206	collines	rural	selected	collines	rural	secondary	tube well or borehole	30	no facility/bush/field	no	yes	yes	no	no	yes	no	catholic	yoruba and related..	7	13	incomplete secondary	male	42	able to read only parts of sentence	not at all	not at all	not at all		no	not at all	richer			no births	no or unsure	0	not using
BJ7	206	57	4	206	1048266	2	2018	23	20-24	all woman sample	206	collines	rural	selected	collines	rural	primary	tube well or borehole	10	no facility/bush/field	yes	yes	no	no	yes	yes	no	protestant methodist	yoruba and related..	4	8	incomplete primary	male	35	able to read whole sentence	not at all	not at all	not at all		yes	not at all	richer		63	no births	no or unsure	1	implants/norplant
BJ7	206	76	2	206	1048266	2	2018	18	15-19	all woman sample	206	collines	rural	selected	collines	rural	secondary	tube well or borehole	30	no facility/bush/field	yes	yes	no	no	no	no	no	protestant methodist	yoruba and related..	9	6	incomplete secondary	male	52	able to read whole sentence	less than once a week	less than once a week	not at all		no	not at all	middle			no births	no or unsure	0	not using
BJ7	206	86	2	206	1048266	2	2018	17	15-19	all woman sample	206	collines	rural	selected	collines	rural	secondary	tube well or borehole	30	no facility/bush/field	yes	yes	no	no	no	yes	no	protestant methodist	yoruba and related..	8	8	incomplete secondary	male	40	able to read whole sentence	not at all	not at all	not at all		no	not at all	middle			no births	no or unsure	0	not using
BJ7	207	89	6	207	1086696	1	2018	33	30-34	all woman sample	207	collines	rural	selected	collines	rural	no education	public tap/standpipe	10	no facility/bush/field	no	no	no	no	no	no	no	catholic	yoruba and related..	0	7	no education	female	49	cannot read at all	not at all	not at all	not at all		yes	not at all	poorer	62	67	no births	no or unsure	2	implants/norplant
BJ7	207	74	2	207	1086696	1	2018	37	35-39	all woman sample	207	collines	rural	selected	collines	rural	no education	tube well or borehole	10	no facility/bush/field	no	no	no	no	no	no	no	protestant methodist	yoruba and related..	0	5	no education	female	67	cannot read at all	not at all	not at all	not at all		yes	not at all	poorer	24	64	no births	no or unsure	4	not using
BJ7	207	89	1	207	1086696	1	2018	49	45-49	all woman sample	207	collines	rural	selected	collines	rural	no education	public tap/standpipe	10	no facility/bush/field	no	no	no	no	no	no	no	protestant methodist	yoruba and related..	0	7	no education	female	49	cannot read at all	not at all	not at all	not at all		yes	not at all	poorer	31	154	no births	no or unsure	8	not using
BJ7	207	165	3	207	1086696	1	2018	16	15-19	all woman sample	207	collines	rural	selected	collines	rural	secondary	tube well or borehole	10	no facility/bush/field	no	yes	no	no	no	no	no	catholic	yoruba and related..	7	3	incomplete secondary	male	48	able to read whole sentence	not at all	not at all	not at all		no	not at all	poorer			no births	no or unsure	0	not using
BJ7	207	135	2	207	1086696	1	2018	42	40-44	all woman sample	207	collines	rural	selected	collines	rural	no education	tube well or borehole	30	no facility/bush/field	no	no	no	no	no	yes	no	catholic	yoruba and related..	0	6	no education	male	45	cannot read at all	not at all	not at all	not at all		yes	not at all	poorer	26	241	no births	no or unsure	3	not using
BJ7	207	119	2	207	1086696	1	2018	32	30-34	all woman sample	207	collines	rural	selected	collines	rural	no education	tube well or borehole	30	no facility/bush/field	no	no	no	no	no	yes	no	catholic	yoruba and related..	0	5	no education	male	35	cannot read at all	not at all	not at all	not at all		yes	not at all	middle	78	111	no births	no or unsure	3	not using
BJ7	207	89	4	207	1086696	1	2018	17	15-19	all woman sample	207	collines	rural	selected	collines	rural	no education	public tap/standpipe	10	no facility/bush/field	no	no	no	no	no	no	no	catholic	yoruba and related..	0	7	no education	female	49	cannot read at all	not at all	not at all	not at all		yes	not at all	poorer			no births	no or unsure	0	not using
BJ7	207	180	2	207	1086696	1	2018	15	15-19	all woman sample	207	collines	rural	selected	collines	rural	no education	public tap/standpipe	10	no facility/bush/field	no	no	no	no	no	no	no	other protestants	yoruba and related..	0	5	no education	female	23	cannot read at all	not at all	less than once a week	less than once a week		no	not at all	middle			no births	no or unsure	0	not using
BJ7	207	89	5	207	1086696	1	2018	15	15-19	all woman sample	207	collines	rural	selected	collines	rural	no education	public tap/standpipe	10	no facility/bush/field	no	no	no	no	no	no	no	catholic	yoruba and related..	0	7	no education	female	49	cannot read at all	not at all	not at all	not at all		no	not at all	poorer			no births	no or unsure	0	not using
BJ7	208	77	3	208	858869	1	2018	15	15-19	all woman sample	208	collines	rural	selected	collines	rural	secondary	piped to neighbor	on premises	no facility/bush/field	no	no	no	no	no	no	no	islam	betamaribe and related	6	4	incomplete secondary	male	36	able to read only parts of sentence	not at all	not at all	not at all		no	not at all	middle			no births	no or unsure	0	not using
BJ7	208	68	2	208	858869	1	2018	15	15-19	all woman sample	208	collines	rural	selected	collines	rural	primary	piped to neighbor	on premises	no facility/bush/field	no	no	no	no	no	no	no	islam	yoa, lokpa and related.	4	3	incomplete primary	male	36	able to read only parts of sentence	not at all	not at all	not at all		no	not at all	middle			no births	no or unsure	0	not using
BJ7	208	42	3	208	858869	1	2018	17	15-19	all woman sample	208	collines	rural	selected	collines	rural	no education	piped to neighbor	on premises	no facility/bush/field	no	no	no	no	no	yes	no	catholic	yoruba and related..	0	3	no education	female	56	cannot read at all	not at all	not at all	not at all		no	not at all	middle			no births	no or unsure	0	not using
BJ7	208	42	2	208	858869	1	2018	20	20-24	all woman sample	208	collines	rural	selected	collines	rural	no education	piped to neighbor	on premises	no facility/bush/field	no	no	no	no	no	yes	no	catholic	yoruba and related..	0	3	no education	female	56	cannot read at all	not at all	not at all	not at all		no	not at all	middle			no births	no or unsure	0	not using
BJ7	208	16	2	208	858869	1	2018	17	15-19	all woman sample	208	collines	rural	selected	collines	rural	primary	public tap/standpipe	on premises	pit latrine with slab	no	no	no	no	yes	yes	no	catholic	yoruba and related..	2	4	incomplete primary	female	70	cannot read at all	not at all	not at all	not at all		yes	not at all	middle			no births	no or unsure	0	not using
BJ7	209	148	2	209	901036	1	2018	15	15-19	all woman sample	209	collines	urban	selected	collines	urban	secondary	piped into dwelling	on premises	pit latrine without slab/open pit	yes	yes	yes	yes	no	no	no	catholic	yoruba and related..	8	5	incomplete secondary	female	41	able to read whole sentence	at least once a week	less than once a week	at least once a week		no	not at all	richest			no births	no or unsure	0	not using
BJ7	209	132	6	209	901036	1	2018	36	35-39	all woman sample	209	collines	urban	selected	collines	urban	primary	not a dejure resident	not a dejure resident	not a dejure resident	not a dejure resident	not a dejure resident	not a dejure resident	not a dejure resident	not a dejure resident	not a dejure resident	not a dejure resident	other protestants	yoruba and related..	4	6	incomplete primary	male	63	cannot read at all	not at all	not at all	at least once a week	not a dejure resident	yes	not at all	richest	122	66	no births	no or unsure	3	not using
BJ7	209	33	6	209	901036	1	2018	17	15-19	all woman sample	209	collines	urban	selected	collines	urban	primary	public tap/standpipe	60	no facility/bush/field	no	no	no	no	yes	yes	no	islam	yoruba and related..	4	7	incomplete primary	female	47	cannot read at all	not at all	not at all	not at all		no	not at all	poorer			no births	no or unsure	0	not using
BJ7	209	132	3	209	901036	1	2018	15	15-19	all woman sample	209	collines	urban	selected	collines	urban	secondary	piped to neighbor	on premises	pit latrine without slab/open pit	yes	yes	yes	no	no	yes	no	catholic	yoruba and related..	10	6	incomplete secondary	male	63	able to read whole sentence	less than once a week	less than once a week	less than once a week		no	not at all	richest			no births	no or unsure	0	not using
BJ7	209	148	1	209	901036	1	2018	41	40-44	all woman sample	209	collines	urban	selected	collines	urban	primary	piped into dwelling	on premises	pit latrine without slab/open pit	yes	yes	yes	yes	no	no	no	catholic	yoruba and related..	5	5	incomplete primary	female	41	able to read whole sentence	at least once a week	at least once a week	at least once a week		yes	not at all	richest	32	70	no births	no or unsure	4	not using
BJ7	209	165	6	209	901036	1	2018	16	15-19	all woman sample	209	collines	urban	selected	collines	urban	primary	piped to neighbor	on premises	pit latrine without slab/open pit	yes	yes	yes	no	no	yes	no	islam	other nationalities	2	6	incomplete primary	male	38	cannot read at all	not at all	at least once a week	at least once a week		yes	not at all	richest			no births	no or unsure	0	not using
BJ7	210	18	8	210	1156503	2	2018	15	15-19	all woman sample	210	collines	rural	selected	collines	rural	secondary	tube well or borehole	15	no facility/bush/field	no	no	no	no	no	no	no	protestant methodist	yoruba and related..	6	10	incomplete secondary	female	22	able to read whole sentence	not at all	not at all	not at all		no	not at all	poorer			no births	no or unsure	0	not using
BJ7	210	27	2	210	1156503	2	2018	48	45-49	all woman sample	210	collines	rural	selected	collines	rural	no education	tube well or borehole	30	ventilated improved pit latrine (vip)	no	no	no	no	no	yes	no	catholic	yoruba and related..	0	5	no education	male	52	cannot read at all	not at all	not at all	not at all		no	not at all	poorer	23	119	no births	no or unsure	6	not using
BJ7	210	101	2	210	1156503	2	2018	49	45-49	all woman sample	210	collines	rural	selected	collines	rural	no education	tube well or borehole	on premises	ventilated improved pit latrine (vip)	no	yes	no	no	no	no	no	protestant methodist	yoruba and related..	0	8	no education	female	90	cannot read at all	not at all	less than once a week	not at all		yes	not at all	middle	38	100	no births	no or unsure	5	not using
BJ7	211	120	1	211	1163714	2	2018	34	30-34	all woman sample	211	collines	rural	selected	collines	rural	no education	tube well or borehole	120	pit latrine without slab/open pit	yes	no	no	no	no	no	no	catholic	yoruba and related..	0	5	no education	female	34	cannot read at all	not at all	not at all	not at all		no	not at all	middle	8	107	no births	no or unsure	5	implants/norplant
BJ7	211	43	6	211	1163714	2	2018	40	40-44	all woman sample	211	collines	rural	selected	collines	rural	no education	tube well or borehole	60	no facility/bush/field	no	no	no	no	no	no	no	protestant methodist	yoruba and related..	0	9	no education	female	95	cannot read at all	not at all	less than once a week	not at all		no	not at all	poorest	64	104	no births	no or unsure	4	withdrawal
BJ7	211	109	2	211	1163714	2	2018	49	45-49	all woman sample	211	collines	rural	selected	collines	rural	no education	tube well or borehole	10	ventilated improved pit latrine (vip)	no	no	no	no	no	no	no	protestant methodist	yoruba and related..	0	8	no education	male	53	cannot read at all	not at all	less than once a week	not at all		no	not at all	poorer	59	212	no births	no or unsure	5	not using
BJ7	211	43	2	211	1163714	2	2018	41	40-44	all woman sample	211	collines	rural	selected	collines	rural	no education	tube well or borehole	60	no facility/bush/field	no	no	no	no	no	no	no	protestant methodist	yoruba and related..	0	9	no education	female	95	cannot read at all	not at all	less than once a week	not at all		yes	not at all	poorest	30	220	no births	no or unsure	4	not using
BJ7	211	65	3	211	1163714	2	2018	15	15-19	all woman sample	211	collines	rural	selected	collines	rural	primary	tube well or borehole	5	ventilated improved pit latrine (vip)	yes	no	no	no	no	no	no	catholic	yoruba and related..	3	3	incomplete primary	male	62	cannot read at all	not at all	not at all	not at all		no	not at all	middle			no births	no or unsure	0	not using
BJ7	212	86	2	212	777452	1	2018	44	40-44	all woman sample	212	collines	urban	selected	collines	urban	no education	tube well or borehole	30	no facility/bush/field	no	no	no	no	no	no	no	other christians	yoruba and related..	0	5	no education	female	47	cannot read at all	not at all	at least once a week	not at all		no	not at all	poorer	17	141	no births	no or unsure	4	implants/norplant
BJ7	212	36	3	212	777452	1	2018	15	15-19	all woman sample	212	collines	urban	selected	collines	urban	primary	tube well or borehole	60	no facility/bush/field	no	yes	no	no	no	yes	no	other christians	yoruba and related..	3	5	incomplete primary	female	40	cannot read at all	not at all	at least once a week	not at all		no	not at all	richer			no births	no or unsure	0	not using
BJ7	212	26	2	212	777452	1	2018	47	45-49	all woman sample	212	collines	urban	selected	collines	urban	no education	tube well or borehole	60	no facility/bush/field	no	yes	no	no	yes	no	no	other christians	fon and related..	0	12	no education	male	55	cannot read at all	not at all	not at all	not at all		no	not at all	poorest	22	82	no births	no or unsure	9	not using
BJ7	212	116	8	212	777452	1	2018	23	20-24	all woman sample	212	collines	urban	selected	collines	urban	no education	tube well or borehole	20	no facility/bush/field	no	no	no	no	no	no	no	islam	peulh and related	0	8	no education	male	31	cannot read at all	not at all	less than once a week	not at all		yes	not at all	poorest			no births	no or unsure	0	not using
BJ7	212	36	4	212	777452	1	2018	19	15-19	all woman sample	212	collines	urban	selected	collines	urban	secondary	tube well or borehole	60	no facility/bush/field	no	yes	no	no	no	yes	no	other christians	fon and related..	7	5	incomplete secondary	female	40	able to read whole sentence	less than once a week	at least once a week	not at all		yes	not at all	richer			no births	no or unsure	0	not using
BJ7	212	126	3	212	777452	1	2018	49	45-49	all woman sample	212	collines	urban	selected	collines	urban	primary	tube well or borehole	30	no facility/bush/field	no	no	no	no	no	yes	no	other christians	fon and related..	2	5	incomplete primary	male	28	cannot read at all	not at all	not at all	not at all		no	not at all	poorest	63	209	no births	no or unsure	5	not using
BJ7	213	15	3	213	564079	1	2018	16	15-19	all woman sample	213	collines	urban	selected	collines	urban	primary	river/dam/lake/ponds/stream/canal/irrigation channel	60	no facility/bush/field	no	no	no	no	no	yes	no	celestes	fon and related..	5	18	incomplete primary	male	74	cannot read at all	not at all	less than once a week	not at all		no	not at all	poorest			no births	no or unsure	0	not using
BJ7	213	15	14	213	564079	1	2018	16	15-19	all woman sample	213	collines	urban	selected	collines	urban	primary	river/dam/lake/ponds/stream/canal/irrigation channel	60	no facility/bush/field	no	no	no	no	no	yes	no	celestes	fon and related..	5	18	incomplete primary	male	74	cannot read at all	not at all	at least once a week	not at all		no	not at all	poorest			no births	no or unsure	0	not using
BJ7	213	40	7	213	564079	1	2018	19	15-19	all woman sample	213	collines	urban	selected	collines	urban	secondary	not a dejure resident	not a dejure resident	not a dejure resident	not a dejure resident	not a dejure resident	not a dejure resident	not a dejure resident	not a dejure resident	not a dejure resident	not a dejure resident	other christians	fon and related..	10	7	incomplete secondary	male	57	able to read whole sentence	less than once a week	less than once a week	at least once a week	not a dejure resident	yes	at least once a week	poorest			no births	no or unsure	0	pill
BJ7	213	15	4	213	564079	1	2018	15	15-19	all woman sample	213	collines	urban	selected	collines	urban	secondary	river/dam/lake/ponds/stream/canal/irrigation channel	60	no facility/bush/field	no	no	no	no	no	yes	no	celestes	fon and related..	8	18	incomplete secondary	male	74	able to read whole sentence	not at all	less than once a week	not at all		no	not at all	poorest			no births	no or unsure	0	not using
BJ7	213	10	2	213	564079	1	2018	49	45-49	all woman sample	213	collines	urban	selected	collines	urban	no education	river/dam/lake/ponds/stream/canal/irrigation channel	60	no facility/bush/field	no	yes	no	no	no	yes	no	other christians	fon and related..	0	7	no education	male	76	cannot read at all	not at all	at least once a week	not at all		yes	not at all	poorest	48	109	no births	no or unsure	7	not using
BJ7	213	15	13	213	564079	1	2018	45	45-49	all woman sample	213	collines	urban	selected	collines	urban	no education	river/dam/lake/ponds/stream/canal/irrigation channel	60	no facility/bush/field	no	no	no	no	no	yes	no	celestes	fon and related..	0	18	no education	male	74	cannot read at all	not at all	at least once a week	not at all		yes	not at all	poorest	41	60	no births	no or unsure	7	not using
BJ7	214	28	6	214	624802	2	2018	41	40-44	all woman sample	214	collines	rural	selected	collines	rural	no education	tube well or borehole	30	no facility/bush/field	yes	no	no	no	no	yes	no	catholic	fon and related..	0	14	no education	male	48	cannot read at all	not at all	less than once a week	not at all		yes	not at all	middle	35	62	no births	no or unsure	7	standard days method (sdm)
BJ7	214	34	6	214	624802	2	2018	16	15-19	all woman sample	214	collines	rural	selected	collines	rural	secondary	tube well or borehole	45	no facility/bush/field	no	yes	yes	no	no	yes	no	catholic	fon and related..	9	8	incomplete secondary	male	37	able to read whole sentence	not at all	at least once a week	less than once a week		no	not at all	richer			no births	no or unsure	0	not using
BJ7	214	41	3	214	624802	2	2018	48	45-49	all woman sample	214	collines	rural	selected	collines	rural	no education	tube well or borehole	40	no facility/bush/field	no	yes	no	no	yes	no	no	catholic	fon and related..	0	4	no education	male	54	cannot read at all	not at all	not at all	not at all		yes	not at all	poorer	33	181	no births	no or unsure	8	not using
BJ7	214	16	5	214	624802	2	2018	16	15-19	all woman sample	214	collines	rural	selected	collines	rural	secondary	tube well or borehole	10	no facility/bush/field	yes	no	no	no	no	no	no	other christians	fon and related..	6	6	incomplete secondary	female	42	able to read whole sentence	not at all	not at all	not at all		no	not at all	middle			no births	no or unsure	0	not using
BJ7	214	71	1	214	624802	2	2018	48	45-49	all woman sample	214	collines	rural	selected	collines	rural	primary	tube well or borehole	5	no facility/bush/field	no	yes	no	no	no	no	no	islam	fon and related..	1	2	incomplete primary	female	48	cannot read at all	not at all	at least once a week	not at all		yes	not at all	poorer	21	120	no births	no or unsure	9	not using
BJ7	214	10	2	214	624802	2	2018	35	35-39	all woman sample	214	collines	rural	selected	collines	rural	no education	tube well or borehole	45	no facility/bush/field	no	yes	no	no	yes	yes	no	catholic	fon and related..	0	4	no education	male	41	cannot read at all	not at all	at least once a week	not at all		no	not at all	poorer	54	155	no births	no or unsure	2	not using
BJ7	214	28	8	214	624802	2	2018	20	20-24	all woman sample	214	collines	rural	selected	collines	rural	secondary	tube well or borehole	30	no facility/bush/field	yes	no	no	no	no	yes	no	catholic	fon and related..	9	14	incomplete secondary	male	48	able to read whole sentence	not at all	less than once a week	not at all		no	not at all	middle			no births	no or unsure	0	not using
BJ7	214	28	13	214	624802	2	2018	18	15-19	all woman sample	214	collines	rural	selected	collines	rural	secondary	tube well or borehole	30	no facility/bush/field	yes	no	no	no	no	yes	no	catholic	fon and related..	6	14	incomplete secondary	male	48	able to read only parts of sentence	not at all	less than once a week	not at all		no	not at all	middle			no births	no or unsure	0	male condom
BJ7	214	28	7	214	624802	2	2018	20	20-24	all woman sample	214	collines	rural	selected	collines	rural	secondary	tube well or borehole	30	no facility/bush/field	yes	no	no	no	no	yes	no	catholic	fon and related..	9	14	incomplete secondary	male	48	able to read whole sentence	less than once a week	at least once a week	less than once a week		no	not at all	middle			no births	no or unsure	0	standard days method (sdm)
BJ7	214	28	9	214	624802	2	2018	15	15-19	all woman sample	214	collines	rural	selected	collines	rural	primary	tube well or borehole	30	no facility/bush/field	yes	no	no	no	no	yes	no	catholic	fon and related..	5	14	incomplete primary	male	48	cannot read at all	not at all	less than once a week	less than once a week		no	not at all	middle			no births	no or unsure	0	not using
BJ7	214	28	2	214	624802	2	2018	46	45-49	all woman sample	214	collines	rural	selected	collines	rural	no education	tube well or borehole	30	no facility/bush/field	yes	no	no	no	no	yes	no	catholic	fon and related..	0	14	no education	male	48	cannot read at all	not at all	less than once a week	not at all		yes	not at all	middle	52	123	no births	no or unsure	5	not using
BJ7	214	34	5	214	624802	2	2018	42	40-44	all woman sample	214	collines	rural	selected	collines	rural	no education	tube well or borehole	45	no facility/bush/field	no	yes	yes	no	no	yes	no	vodoun	fon and related..	0	8	no education	male	37	cannot read at all	not at all	less than once a week	not at all		yes	not at all	richer	35	195	no births	no or unsure	4	not using
BJ7	215	146	11	215	579578	2	2018	23	20-24	all woman sample	215	collines	urban	selected	collines	urban	higher	not a dejure resident	not a dejure resident	not a dejure resident	not a dejure resident	not a dejure resident	not a dejure resident	not a dejure resident	not a dejure resident	not a dejure resident	not a dejure resident	islam	yoruba and related..	13	12	higher	male	57	able to read whole sentence	not at all	not at all	not at all	not a dejure resident	yes	not at all	richest			no births	no or unsure	0	not using
BJ7	215	132	7	215	579578	2	2018	23	20-24	all woman sample	215	collines	urban	selected	collines	urban	secondary	tube well or borehole	180	ventilated improved pit latrine (vip)	no	no	no	no	no	yes	no	celestes	fon and related..	10	7	incomplete secondary	male	45	able to read whole sentence	not at all	at least once a week	at least once a week		yes	almost every day	richer			no births	no or unsure	0	not using
BJ7	215	118	2	215	579578	2	2018	40	40-44	all woman sample	215	collines	urban	selected	collines	urban	primary	tube well or borehole	60	no facility/bush/field	yes	yes	yes	no	no	yes	no	other christians	fon and related..	3	8	incomplete primary	male	52	able to read whole sentence	not at all	at least once a week	at least once a week		yes	not at all	richer	69	98	no births	no or unsure	3	not using
BJ7	215	91	2	215	579578	2	2018	19	15-19	all woman sample	215	collines	urban	selected	collines	urban	secondary	tube well or borehole	20	no facility/bush/field	no	yes	no	no	no	no	no	catholic	yoruba and related..	9	10	incomplete secondary	female	33	able to read whole sentence	less than once a week	at least once a week	less than once a week		no	not at all	middle			no births	no or unsure	0	male condom
BJ7	215	23	2	215	579578	2	2018	47	45-49	all woman sample	215	collines	urban	selected	collines	urban	no education	tube well or borehole	60	ventilated improved pit latrine (vip)	no	no	no	no	no	no	no	other christians	fon and related..	0	4	no education	female	37	cannot read at all	not at all	at least once a week	less than once a week		yes	not at all	richer		358	no births	no or unsure	1	not using
BJ7	215	105	8	215	579578	2	2018	21	20-24	all woman sample	215	collines	urban	selected	collines	urban	primary	tube well or borehole	10	ventilated improved pit latrine (vip)	no	no	no	no	yes	no	no	other christians	fon and related..	3	10	incomplete primary	male	70	able to read whole sentence	not at all	at least once a week	at least once a week		yes	not at all	middle			no births	no or unsure	0	not using
BJ7	215	118	3	215	579578	2	2018	17	15-19	all woman sample	215	collines	urban	selected	collines	urban	secondary	tube well or borehole	60	no facility/bush/field	yes	yes	yes	no	no	yes	no	other christians	fon and related..	9	8	incomplete secondary	male	52	able to read whole sentence	not at all	at least once a week	at least once a week		no	not at all	richer			no births	no or unsure	0	not using
BJ7	215	146	9	215	579578	2	2018	32	30-34	all woman sample	215	collines	urban	selected	collines	urban	higher	not a dejure resident	not a dejure resident	not a dejure resident	not a dejure resident	not a dejure resident	not a dejure resident	not a dejure resident	not a dejure resident	not a dejure resident	not a dejure resident	catholic	yoruba and related..	16	12	higher	male	57	able to read whole sentence	not at all	at least once a week	at least once a week	not a dejure resident	yes	less than once a week	richest		127	no births	no or unsure	1	not using
BJ7	215	132	3	215	579578	2	2018	15	15-19	all woman sample	215	collines	urban	selected	collines	urban	primary	tube well or borehole	180	ventilated improved pit latrine (vip)	no	no	no	no	no	yes	no	celestes	fon and related..	4	7	incomplete primary	male	45	cannot read at all	not at all	not at all	not at all		no	not at all	richer			no births	no or unsure	0	not using
BJ7	215	50	2	215	579578	2	2018	39	35-39	all woman sample	215	collines	urban	selected	collines	urban	primary	tube well or borehole	30	ventilated improved pit latrine (vip)	yes	yes	yes	no	no	yes	no	other christians	fon and related..	6	8	complete primary	male	44	cannot read at all	not at all	at least once a week	at least once a week		yes	at least once a week	richest	43	110	no births	no or unsure	3	standard days method (sdm)
BJ7	215	105	6	215	579578	2	2018	17	15-19	all woman sample	215	collines	urban	selected	collines	urban	secondary	tube well or borehole	10	ventilated improved pit latrine (vip)	no	no	no	no	yes	no	no	other christians	fon and related..	9	10	incomplete secondary	male	70	able to read whole sentence	not at all	not at all	not at all		no	not at all	middle			no births	no or unsure	0	not using
BJ7	215	23	3	215	579578	2	2018	20	20-24	all woman sample	215	collines	urban	selected	collines	urban	secondary	tube well or borehole	60	ventilated improved pit latrine (vip)	no	no	no	no	no	no	no	other christians	fon and related..	8	4	incomplete secondary	female	37	able to read whole sentence	less than once a week	less than once a week	less than once a week		yes	not at all	richer			no births	no or unsure	0	pill
BJ7	215	105	2	215	579578	2	2018	45	45-49	all woman sample	215	collines	urban	selected	collines	urban	no education	tube well or borehole	10	ventilated improved pit latrine (vip)	no	no	no	no	yes	no	no	no religion	fon and related..	0	10	no education	male	70	cannot read at all	not at all	at least once a week	at least once a week		yes	not at all	middle	40	87	no births	no or unsure	4	not using
BJ7	215	91	3	215	579578	2	2018	17	15-19	all woman sample	215	collines	urban	selected	collines	urban	secondary	tube well or borehole	20	no facility/bush/field	no	yes	no	no	no	no	no	catholic	yoruba and related..	8	10	incomplete secondary	female	33	able to read whole sentence	not at all	less than once a week	less than once a week		no	not at all	middle			no births	no or unsure	0	not using
BJ7	215	23	1	215	579578	2	2018	37	35-39	all woman sample	215	collines	urban	selected	collines	urban	no education	tube well or borehole	60	ventilated improved pit latrine (vip)	no	no	no	no	no	no	no	other christians	fon and related..	0	4	no education	female	37	cannot read at all	not at all	at least once a week	less than once a week		yes	not at all	richer	27	139	no births	no or unsure	4	not using
BJ7	216	67	2	216	365318	2	2018	45	45-49	all woman sample	216	collines	urban	selected	collines	urban	primary	tube well or borehole	30	ventilated improved pit latrine (vip)	no	no	no	no	no	yes	no	other christians	yoruba and related..	4	7	incomplete primary	male	50	cannot read at all	not at all	not at all	not at all		no	not at all	middle	48	103	no births	no or unsure	7	not using
BJ7	216	102	2	216	365318	2	2018	44	40-44	all woman sample	216	collines	urban	selected	collines	urban	primary	tube well or borehole	30	pit latrine with slab	no	yes	no	no	no	yes	no	protestant methodist	yoruba and related..	5	7	incomplete primary	male	47	able to read whole sentence	not at all	at least once a week	not at all		yes	not at all	middle	34	78	no births	no or unsure	5	standard days method (sdm)
BJ7	216	15	1	216	365318	2	2018	47	45-49	all woman sample	216	collines	urban	selected	collines	urban	no education	tube well or borehole	30	no facility/bush/field	yes	no	no	no	no	no	no	protestant methodist	yoruba and related..	0	5	no education	female	47	cannot read at all	not at all	not at all	not at all		no	not at all	poorer	29	148	no births	no or unsure	8	not using
BJ7	216	102	3	216	365318	2	2018	17	15-19	all woman sample	216	collines	urban	selected	collines	urban	secondary	tube well or borehole	30	pit latrine with slab	no	yes	no	no	no	yes	no	protestant methodist	yoruba and related..	9	7	incomplete secondary	male	47	able to read whole sentence	less than once a week	less than once a week	not at all		no	not at all	middle			no births	no or unsure	0	male condom
BJ7	216	41	20	216	365318	2	2018	45	45-49	all woman sample	216	collines	urban	selected	collines	urban	no education	tube well or borehole	60	no facility/bush/field	no	yes	no	no	no	no	no	islam	peulh and related	0	20	no education	male	52	cannot read at all	not at all	not at all	not at all		yes	not at all	poorer	38	62	no births	no or unsure	6	implants/norplant
BJ7	216	6	5	216	365318	2	2018	18	15-19	all woman sample	216	collines	urban	selected	collines	urban	secondary	tube well or borehole	30	no facility/bush/field	yes	yes	yes	no	no	yes	no	protestant methodist	yoruba and related..	9	9	incomplete secondary	male	84	cannot read at all	not at all	at least once a week	not at all		no	not at all	middle			no births	no or unsure	0	not using
BJ7	216	102	4	216	365318	2	2018	15	15-19	all woman sample	216	collines	urban	selected	collines	urban	secondary	tube well or borehole	30	pit latrine with slab	no	yes	no	no	no	yes	no	protestant methodist	yoruba and related..	7	7	incomplete secondary	male	47	able to read whole sentence	less than once a week	at least once a week	not at all		no	not at all	middle			no births	no or unsure	0	not using
BJ7	217	17	1	217	1033249	12	2017	42	40-44	all woman sample	217	collines	rural	selected	collines	rural	no education	tube well or borehole	15	no facility/bush/field	no	yes	no	no	no	no	no	celestes	fon and related..	0	4	no education	female	42	cannot read at all	not at all	less than once a week	not at all		yes	not at all	poorer	17	176	no births	no or unsure	4	not using
BJ7	217	52	5	217	1033249	12	2017	15	15-19	all woman sample	217	collines	rural	selected	collines	rural	secondary	tube well or borehole	30	no facility/bush/field	no	yes	no	no	no	yes	no	other christians	fon and related..	6	8	incomplete secondary	male	47	able to read only parts of sentence	not at all	not at all	not at all		no	not at all	middle			no births	no or unsure	0	not using
BJ7	217	34	3	217	1033249	12	2017	17	15-19	all woman sample	217	collines	rural	selected	collines	rural	secondary	tube well or borehole	15	no facility/bush/field	yes	yes	yes	no	no	yes	no	celestes	fon and related..	7	8	incomplete secondary	male	59	able to read whole sentence	not at all	at least once a week	less than once a week		no	not at all	richer			no births	no or unsure	0	standard days method (sdm)
BJ7	217	52	3	217	1033249	12	2017	20	20-24	all woman sample	217	collines	rural	selected	collines	rural	secondary	tube well or borehole	30	no facility/bush/field	no	yes	no	no	no	yes	no	vodoun	fon and related..	9	8	incomplete secondary	male	47	able to read whole sentence	not at all	at least once a week	less than once a week		yes	not at all	middle			no births	no or unsure	0	other traditional
BJ7	217	43	2	217	1033249	12	2017	19	15-19	all woman sample	217	collines	rural	selected	collines	rural	secondary	tube well or borehole	15	pit latrine with slab	yes	yes	yes	no	no	no	no	other christians	fon and related..	10	3	incomplete secondary	female	55	able to read whole sentence	less than once a week	at least once a week	at least once a week		yes	not at all	richest			no births	no or unsure	0	withdrawal
BJ7	218	28	3	218	847747	1	2018	17	15-19	all woman sample	218	collines	rural	selected	collines	rural	secondary	tube well or borehole	20	no facility/bush/field	no	no	no	no	no	no	no	catholic	fon and related..	6	4	incomplete secondary	female	62	able to read only parts of sentence	less than once a week	not at all	at least once a week		no	not at all	poorer			no births	no or unsure	0	not using
BJ7	218	28	4	218	847747	1	2018	15	15-19	all woman sample	218	collines	rural	selected	collines	rural	primary	tube well or borehole	20	no facility/bush/field	no	no	no	no	no	no	no	celestes	fon and related..	4	4	incomplete primary	female	62	able to read only parts of sentence	not at all	at least once a week	at least once a week		no	not at all	poorer			no births	no or unsure	0	not using
BJ7	218	94	2	218	847747	12	2017	20	20-24	all woman sample	218	collines	rural	selected	collines	rural	primary	tube well or borehole	2	flush to septic tank	no	no	no	no	no	yes	no	no religion	fon and related..	4	2	incomplete primary	male	27	cannot read at all	not at all	at least once a week	at least once a week		yes	not at all	richer			no births	no or unsure	0	not using
BJ7	218	50	1	218	847747	12	2017	43	40-44	all woman sample	218	collines	rural	selected	collines	rural	no education	tube well or borehole	10	no facility/bush/field	no	no	no	no	no	no	no	celestes	fon and related..	0	3	no education	female	43	cannot read at all	not at all	not at all	not at all		no	not at all	poorest	45	66	no births	no or unsure	5	implants/norplant
BJ7	219	62	2	219	1059261	1	2018	33	30-34	all woman sample	219	collines	rural	selected	collines	rural	no education	tube well or borehole	20	pit latrine with slab	yes	no	no	no	no	no	no	islam	yoruba and related..	0	4	no education	male	50	cannot read at all	not at all	at least once a week	less than once a week		no	not at all	middle	82	70	no births	no or unsure	2	not using
BJ7	219	6	2	219	1059261	1	2018	46	45-49	all woman sample	219	collines	rural	selected	collines	rural	primary	tube well or borehole	30	ventilated improved pit latrine (vip)	yes	yes	no	no	no	yes	no	catholic	yoruba and related..	5	10	incomplete primary	male	55	able to read whole sentence	not at all	not at all	not at all		yes	not at all	richer	27	244	no births	no or unsure	3	not using
BJ7	219	43	3	219	1059261	1	2018	48	45-49	all woman sample	219	collines	rural	selected	collines	rural	no education	tube well or borehole	15	ventilated improved pit latrine (vip)	yes	yes	no	no	no	no	no	islam	fon and related..	0	6	no education	male	75	cannot read at all	not at all	at least once a week	not at all		no	not at all	richer	19	151	no births	no or unsure	4	not using
BJ7	219	25	1	219	1059261	1	2018	48	45-49	all woman sample	219	collines	rural	selected	collines	rural	no education	tube well or borehole	10	ventilated improved pit latrine (vip)	no	no	no	no	no	no	no	catholic	yoruba and related..	0	3	no education	female	48	cannot read at all	not at all	not at all	not at all		yes	not at all	middle	24	204	no births	no or unsure	4	not using
BJ7	220	70	1	220	501150	12	2017	37	35-39	all woman sample	220	collines	rural	selected	collines	rural	no education	tube well or borehole	15	no facility/bush/field	no	no	no	no	no	no	no	catholic	yoruba and related..	0	5	no education	female	37	cannot read at all	not at all	not at all	not at all		yes	not at all	middle	38	60	no births	no or unsure	4	injections
BJ7	220	10	3	220	501150	12	2017	40	40-44	all woman sample	220	collines	rural	selected	collines	rural	primary	tube well or borehole	don't know	no facility/bush/field	yes	no	no	no	no	no	no	catholic	yoruba and related..	5	3	incomplete primary	female	76	able to read whole sentence	not at all	at least once a week	not at all		yes	not at all	middle	41	117	no births	no or unsure	6	not using
BJ7	220	40	2	220	501150	12	2017	47	45-49	all woman sample	220	collines	rural	selected	collines	rural	no education	tube well or borehole	10	no facility/bush/field	no	no	no	no	no	yes	no	catholic	yoruba and related..	0	7	no education	male	56	cannot read at all	not at all	not at all	not at all		no	not at all	middle	46	151	no births	no or unsure	7	not using
BJ7	220	4	2	220	501150	12	2017	41	40-44	all woman sample	220	collines	rural	selected	collines	rural	no education	tube well or borehole	20	no facility/bush/field	yes	yes	no	no	no	yes	no	other christians	yoruba and related..	0	6	no education	male	46	cannot read at all	not at all	at least once a week	not at all		yes	not at all	middle	34	145	no births	no or unsure	3	not using
BJ7	221	56	3	221	807434	1	2018	44	40-44	all woman sample	221	collines	rural	selected	collines	rural	secondary	not a dejure resident	not a dejure resident	not a dejure resident	not a dejure resident	not a dejure resident	not a dejure resident	not a dejure resident	not a dejure resident	not a dejure resident	not a dejure resident	catholic	yoruba and related..	6	13	incomplete secondary	female	73	able to read whole sentence	not at all	at least once a week	at least once a week	not a dejure resident	yes	not at all	richer	19	142	no births	no or unsure	5	not using
[truncated: 62,626 more rows]
[truncated: 52 more columns]
